# Supplementary material for: Comprehensive inventory of true flies (Diptera) at a tropical site
Source: Commun Biol. 2018 Mar 22;1:21. doi: 10.1038/s42003-018-0022-x (PMC6123690; doi:10.1038/s42003-018-0022-x)
Supplement: Supplementary file 2 — Supplementary Data 1(XLSX 113 kb) [file 42003_2018_22_MOESM2_ESM.xlsx]

## Sheet: ZADBI Species list
Genus	Subgenus	species	# specimens	Family
Agromyza		fusca	6	Agromyzidae
Agromyza		ZUR-1	1	Agromyzidae
Agromyza		ZUR-2	1	Agromyzidae
Agromyza		ZUR-3	1	Agromyzidae
Calycomyza		meridiana	2	Agromyzidae
Calycomyza		opaca	2	Agromyzidae
Calycomyza		ZUR-1	1	Agromyzidae
Calycomyza		ZUR-11	1	Agromyzidae
Calycomyza		ZUR-2	7	Agromyzidae
Calycomyza		ZUR-3	2	Agromyzidae
Calycomyza		ZUR-6	6	Agromyzidae
Calycomyza		ZUR-7	1	Agromyzidae
Calycomyza		ZUR-8	2	Agromyzidae
Cerodontha		dorsalis	1	Agromyzidae
Cerodontha	Butomomyza	puertoricensis	5	Agromyzidae
Cerodontha	Poemyza	ZUR-1	15	Agromyzidae
Cerodontha	Poemyza	ZUR-2	2	Agromyzidae
Cerodontha	Butomomyza	ZUR-3	12	Agromyzidae
Cerodontha	Dizygomyza	ZUR-4	2	Agromyzidae
Cerodontha		ZUR-7	1	Agromyzidae
Cerodontha		ZUR-8	4	Agromyzidae
Japanagromyza		ZUR-1	2	Agromyzidae
Japanagromyza		ZUR-2	5	Agromyzidae
Japanagromyza		ZUR-3	1	Agromyzidae
Japanagromyza		ZUR-4	2	Agromyzidae
Liriomyza		archboldi	2	Agromyzidae
Liriomyza		commelinae	2	Agromyzidae
Liriomyza		ZUR-1	5	Agromyzidae
Liriomyza		ZUR-10	8	Agromyzidae
Liriomyza		ZUR-11	3	Agromyzidae
Liriomyza		ZUR-12	5	Agromyzidae
Liriomyza		ZUR-14	6	Agromyzidae
Liriomyza		ZUR-15	4	Agromyzidae
Liriomyza		ZUR-16	4	Agromyzidae
Liriomyza		ZUR-17	6	Agromyzidae
Liriomyza		ZUR-18	2	Agromyzidae
Liriomyza		ZUR-19	25	Agromyzidae
Liriomyza		ZUR-2	78	Agromyzidae
Liriomyza		ZUR-20	6	Agromyzidae
Liriomyza		ZUR-21	8	Agromyzidae
Liriomyza		ZUR-22	4	Agromyzidae
Liriomyza		ZUR-23	3	Agromyzidae
Liriomyza		ZUR-24	6	Agromyzidae
Liriomyza		ZUR-25	5	Agromyzidae
Liriomyza		ZUR-26	1	Agromyzidae
Liriomyza		ZUR-27	2	Agromyzidae
Liriomyza		ZUR-28	2	Agromyzidae
Liriomyza		ZUR-29	1	Agromyzidae
Liriomyza		ZUR-3	1	Agromyzidae
Liriomyza		ZUR-4	30	Agromyzidae
Liriomyza		ZUR-5	32	Agromyzidae
Liriomyza		ZUR-6	2	Agromyzidae
Liriomyza		ZUR-7	4	Agromyzidae
Liriomyza		ZUR-8	81	Agromyzidae
Liriomyza		ZUR-9	90	Agromyzidae
Melanagromyza		bidensis	1	Agromyzidae
Melanagromyza		floridensis	3	Agromyzidae
Melanagromyza		minima	2	Agromyzidae
Melanagromyza		wedeliae	1	Agromyzidae
Melanagromyza		ZUR-1	28	Agromyzidae
Melanagromyza		ZUR-10	2	Agromyzidae
Melanagromyza		ZUR-12	1	Agromyzidae
Melanagromyza		ZUR-13	1	Agromyzidae
Melanagromyza		ZUR-14	2	Agromyzidae
Melanagromyza		ZUR-15	4	Agromyzidae
Melanagromyza		ZUR-16	7	Agromyzidae
Melanagromyza		ZUR-17	5	Agromyzidae
Melanagromyza		ZUR-18	1	Agromyzidae
Melanagromyza		ZUR-19	1	Agromyzidae
Melanagromyza		ZUR-20	1	Agromyzidae
Melanagromyza		ZUR-21	2	Agromyzidae
Melanagromyza		ZUR-22	1	Agromyzidae
Melanagromyza		ZUR-23	1	Agromyzidae
Melanagromyza		ZUR-24	2	Agromyzidae
Melanagromyza		ZUR-25	2	Agromyzidae
Melanagromyza		ZUR-26	1	Agromyzidae
Melanagromyza		ZUR-27	1	Agromyzidae
Melanagromyza		ZUR-3	1	Agromyzidae
Melanagromyza		ZUR-5	1	Agromyzidae
Melanagromyza		ZUR-6	5	Agromyzidae
Melanagromyza		ZUR-7	5	Agromyzidae
Melanagromyza		ZUR-9	1	Agromyzidae
Metopomyza		ZUR-1	12	Agromyzidae
Metopomyza		ZUR-2	1	Agromyzidae
Metopomyza		ZUR-3	17	Agromyzidae
Metopomyza		ZUR-4	2	Agromyzidae
Metopomyza		ZUR-5	3	Agromyzidae
Metopomyza		ZUR-6	1	Agromyzidae
Nemorimyza		maculosa	2	Agromyzidae
Nemorimyza		posticata	2	Agromyzidae
Nemorimyza		ranchograndensis	1	Agromyzidae
Nemorimyza		ZUR-1	4	Agromyzidae
Ophiomyia		punctohalterata	1	Agromyzidae
Ophiomyia		ZUR-2	1	Agromyzidae
Ophiomyia		ZUR-4	1	Agromyzidae
Ophiomyia		ZUR-9	1	Agromyzidae
Phytobia		ZUR-1	7	Agromyzidae
Phytobia		ZUR-2	1	Agromyzidae
Phytoliriomyza		leechi	20	Agromyzidae
Phytoliriomyza		pilosella	4	Agromyzidae
Phytoliriomyza		ZUR-1	8	Agromyzidae
Phytoliriomyza		ZUR-11	1	Agromyzidae
Phytoliriomyza		ZUR-12	7	Agromyzidae
Phytoliriomyza		ZUR-17	5	Agromyzidae
Phytoliriomyza		ZUR-2	27	Agromyzidae
Phytoliriomyza		ZUR-22	1	Agromyzidae
Phytoliriomyza		ZUR-24	1	Agromyzidae
Phytoliriomyza		ZUR-3	15	Agromyzidae
Phytoliriomyza		ZUR-4	13	Agromyzidae
Phytoliriomyza		ZUR-5	14	Agromyzidae
Phytoliriomyza		ZUR-6	14	Agromyzidae
Phytoliriomyza		ZUR-8	6	Agromyzidae
Phytoliriomyza		ZUR-9	11	Agromyzidae
Phytomyza		ZUR-1	1	Agromyzidae
Phytomyza		ZUR-2	1	Agromyzidae
Phytomyza		ZUR-4	6	Agromyzidae
Phytomyza		ZUR-5	4	Agromyzidae
Sylvicola		sp. 01	14	Anisopodidae
Sylvicola		sp. 02	47	Anisopodidae
Sylvicola		sp. 03	3	Anisopodidae
Sylvicola		sp. 04	25	Anisopodidae
Sylvicola		sp. 05	27	Anisopodidae
Sylvicola		sp. 06	7	Anisopodidae
Sylvicola		sp. 07	1	Anisopodidae
Sylvicola		sp. 08	5	Anisopodidae
Sylvicola		sp. 09	6	Anisopodidae
Sylvicola		sp. 10	2	Anisopodidae
Sylvicola		sp. 11	5	Anisopodidae
Sylvicola		sp. 12	5	Anisopodidae
Sylvicola		sp. 13	1	Anisopodidae
Sylvicola		sp. 14	21	Anisopodidae
Sylvicola		sp. 15	3	Anisopodidae
Sylvicola		sp. 16	2	Anisopodidae
Sylvicola		sp. 17	65	Anisopodidae
Sylvicola		sp. 18	8	Anisopodidae
Sylvicola		sp. 19	2	Anisopodidae
Sylvicola		sp. 20	3	Anisopodidae
Sylvicola		sp. 22	316	Anisopodidae
Sylvicola		sp. 24	13	Anisopodidae
Sylvicola		sp. 25	2	Anisopodidae
Sylvicola		sp. 26	2	Anisopodidae
Sylvicola		sp. 27	1	Anisopodidae
Sylvicola		sp. 28	2	Anisopodidae
Sylvicola		sp. 30	1	Anisopodidae
Calythea		micropteryx	2	Anthomyiidae
Emmesomyia		ZUR-1	50	Anthomyiidae
Eutrichota		ZUR-1	2	Anthomyiidae
Pegomya		dorsimaculata	13	Anthomyiidae
Pegomya		ZUR-1	2	Anthomyiidae
Taeniomyia		ZUR-1	10	Anthomyiidae
Taeniomyia		ZUR-2	4	Anthomyiidae
Mumetopia		ZUR-1	56	Anthomyzidae
Mumetopia		ZUR-2	5	Anthomyzidae
Atomosiini		ZADBI-1	2	Asilidae
Atoniomyia		ZADBI-1	1	Asilidae
Atractia		marginata	1	Asilidae
Beameromyia		ZADBI-1	4	Asilidae
Cerotainia		ZADBI-1	3	Asilidae
Cerotainia		ZADBI-2	5	Asilidae
Cerotainia		ZADBI-3	4	Asilidae
Glaphyropyga		ZADBI-1	27	Asilidae
Holcocephala		ZADBI-1	3	Asilidae
Holcocephala		ZADBI-2	4	Asilidae
Holcocephala		ZADBI-3	4	Asilidae
Holcocephala		ZADBI-4	2	Asilidae
Holcocephala		ZADBI-5	5	Asilidae
Lastaurus		fallax	6	Asilidae
Lastaurus		lugubris	2	Asilidae
Leptogaster		ZADBI-1	61	Asilidae
Leptogaster		ZADBI-2	1	Asilidae
Ommatius		ZADBI-1	1	Asilidae
Philonicus		ZADBI-1	4	Asilidae
Philonicus		ZADBI-2	8	Asilidae
Phlebosotera		ZADBI-1	1	Asteiidae
Aulacigaster		melanoleuca (Hennig)	8	Aulacigastridae
Aulacigaster		zur 1	2	Aulacigastridae
Bibio		ZADBI-1	17	Bibionidae
Dilophus		ZADBI-1	334	Bibionidae
Dilophus		ZADBI-10	4	Bibionidae
Dilophus		ZADBI-11	2	Bibionidae
Dilophus		ZADBI-2	62	Bibionidae
Dilophus		ZADBI-3	17	Bibionidae
Dilophus		ZADBI-4	4	Bibionidae
Dilophus		ZADBI-6	7	Bibionidae
Dilophus		ZADBI-7	5	Bibionidae
Plecia		ZADBI-1	19	Bibionidae
Plecia		ZADBI-2	69	Bibionidae
Plecia		ZADBI-3	1	Bibionidae
Systropus		ZADBI-1	1	Bombyliidae
Apalocnemis		ZUR-1	11	Brachystomatidae
Apalocnemis		ZUR-2	8	Brachystomatidae
Apalocnemis		ZUR-3	7	Brachystomatidae
Apalocnemis		ZUR-4	5	Brachystomatidae
Angioneura		ZADBI-1	16	Calliphoridae
Compsomyiops		ZADBI-1	1	Calliphoridae
Hemilucilia		segmentaria	1	Calliphoridae
Hemilucilia		semidiaphana	7	Calliphoridae
Hemilucilia		ZADBI-1	9	Calliphoridae
Huascaromusca		sp. 3	7	Calliphoridae
Huascaromusca		vogelsangi	12	Calliphoridae
Lucilia		cuprina	2	Calliphoridae
Lucilia		pulverulenta	1	Calliphoridae
Lucilia		purpurascens	50	Calliphoridae
Lucilia		rognesi	2	Calliphoridae
Mesembrinella		bicolor	1	Calliphoridae
Mesembrinella		sp 2	25	Calliphoridae
Mesembrinella		umbrosa	71	Calliphoridae
Aprionus		ZUR-1	3	Cecidomyiidae
Aprionus		ZUR-3	20	Cecidomyiidae
Aprionus		ZUR-4	5	Cecidomyiidae
Aprionus		ZUR-5	24	Cecidomyiidae
Aprionus		ZUR-6	2	Cecidomyiidae
Aprionus		ZUR-7	1	Cecidomyiidae
Asphondylia		ZUR-1	3	Cecidomyiidae
Asphondylia		ZUR-2	2	Cecidomyiidae
Asphondylia		ZUR-3	5	Cecidomyiidae
Asphondylia		ZUR-4	2	Cecidomyiidae
Asphondylia		ZUR-5	1	Cecidomyiidae
Asphondylia		ZUR-6	1	Cecidomyiidae
Asynapta		ZUR-1	1	Cecidomyiidae
Brachineura		ZUR-1	1	Cecidomyiidae
Brachineura		ZUR-10	1	Cecidomyiidae
Brachineura		ZUR-2	1	Cecidomyiidae
Brachineura		ZUR-3	1	Cecidomyiidae
Brachineura		ZUR-4	1	Cecidomyiidae
Brachineura		ZUR-5	1	Cecidomyiidae
Brachineura		ZUR-6	1	Cecidomyiidae
Brachineura		ZUR-7	1	Cecidomyiidae
Brachineura		ZUR-8	1	Cecidomyiidae
Brachineura		ZUR-9	1	Cecidomyiidae
Bremia		ZUR-1	1	Cecidomyiidae
Bremia		ZUR-10	1	Cecidomyiidae
Bremia		ZUR-11	1	Cecidomyiidae
Bremia		ZUR-12	1	Cecidomyiidae
Bremia		ZUR-13	1	Cecidomyiidae
Bremia		ZUR-14	1	Cecidomyiidae
Bremia		ZUR-15	1	Cecidomyiidae
Bremia		ZUR-16	1	Cecidomyiidae
Bremia		ZUR-17	1	Cecidomyiidae
Bremia		ZUR-18	1	Cecidomyiidae
Bremia		ZUR-19	1	Cecidomyiidae
Bremia		ZUR-2	2	Cecidomyiidae
Bremia		ZUR-20	1	Cecidomyiidae
Bremia		ZUR-3	1	Cecidomyiidae
Bremia		ZUR-4	1	Cecidomyiidae
Bremia		ZUR-5	1	Cecidomyiidae
Bremia		ZUR-6	2	Cecidomyiidae
Bremia		ZUR-7	1	Cecidomyiidae
Bremia		ZUR-8	1	Cecidomyiidae
Bremia		ZUR-9	1	Cecidomyiidae
Camptomyia		ZUR-1	13	Cecidomyiidae
Camptomyia		ZUR-2	2	Cecidomyiidae
Camptomyia		ZUR-3	6	Cecidomyiidae
Camptomyia		ZUR-4	2	Cecidomyiidae
Camptomyia		ZUR-5	1	Cecidomyiidae
Camptomyia		ZUR-6	5	Cecidomyiidae
Camptomyia		ZUR-7	1	Cecidomyiidae
Camptomyia		ZUR-8	1	Cecidomyiidae
Camptoneuromyia		ZUR-1	1	Cecidomyiidae
Camptoneuromyia		ZUR-2	1	Cecidomyiidae
Camptoneuromyia		ZUR-3	1	Cecidomyiidae
Cassidoides		ZUR-1	4	Cecidomyiidae
Cassidoides		ZUR-2	4	Cecidomyiidae
Cassidoides		ZUR-3	3	Cecidomyiidae
Cassidoides		ZUR-4	1	Cecidomyiidae
Cassidoides		ZUR-5	1	Cecidomyiidae
CECI-1		ZUR-1	5	Cecidomyiidae
CECI-1		ZUR-2	2	Cecidomyiidae
CECI-11		ZUR-2	1	Cecidomyiidae
CECI-11		ZUR-3	1	Cecidomyiidae
CECI-11		ZUR-4	1	Cecidomyiidae
CECI-11		ZUR-5	1	Cecidomyiidae
CECI-11		ZUR-6	1	Cecidomyiidae
CECI-12		ZUR-1	5	Cecidomyiidae
CECI-13		ZUR-1	2	Cecidomyiidae
CECI-13		ZUR-2	1	Cecidomyiidae
CECI-13		ZUR-3	1	Cecidomyiidae
CECI-13		ZUR-4	3	Cecidomyiidae
CECI-13		ZUR-5	1	Cecidomyiidae
CECI-13		ZUR-6	1	Cecidomyiidae
CECI-14		ZUR-1	2	Cecidomyiidae
CECI-15		ZUR-1	2	Cecidomyiidae
CECI-15		ZUR-2	2	Cecidomyiidae
CECI-15		ZUR-3	1	Cecidomyiidae
CECI-15		ZUR-4	1	Cecidomyiidae
CECI-15		ZUR-5	1	Cecidomyiidae
CECI-15		ZUR-6	2	Cecidomyiidae
CECI-15		ZUR-7	1	Cecidomyiidae
CECI-15		ZUR-8	1	Cecidomyiidae
CECI-17		ZUR-1	1	Cecidomyiidae
CECI-17		ZUR-2	1	Cecidomyiidae
CECI-17		ZUR-3	1	Cecidomyiidae
CECI-17		ZUR-4	1	Cecidomyiidae
CECI-2		ZUR-1	5	Cecidomyiidae
CECI-2		ZUR-10	1	Cecidomyiidae
CECI-2		ZUR-11	1	Cecidomyiidae
CECI-2		ZUR-12	4	Cecidomyiidae
CECI-2		ZUR-13	5	Cecidomyiidae
CECI-2		ZUR-14	2	Cecidomyiidae
CECI-2		ZUR-15	2	Cecidomyiidae
CECI-2		ZUR-16	1	Cecidomyiidae
CECI-2		ZUR-17	1	Cecidomyiidae
CECI-2		ZUR-18	2	Cecidomyiidae
CECI-2		ZUR-19	1	Cecidomyiidae
CECI-2		ZUR-2	1	Cecidomyiidae
CECI-2		ZUR-20	1	Cecidomyiidae
CECI-2		ZUR-21	1	Cecidomyiidae
CECI-2		ZUR-3	1	Cecidomyiidae
CECI-2		ZUR-4	1	Cecidomyiidae
CECI-2		ZUR-5	2	Cecidomyiidae
CECI-2		ZUR-6	1	Cecidomyiidae
CECI-2		ZUR-7	2	Cecidomyiidae
CECI-2		ZUR-8	3	Cecidomyiidae
CECI-2		ZUR-9	1	Cecidomyiidae
CECI-20		ZUR-10	1	Cecidomyiidae
CECI-20		ZUR-11	1	Cecidomyiidae
CECI-20		ZUR-12	1	Cecidomyiidae
CECI-20		ZUR-13	1	Cecidomyiidae
CECI-20		ZUR-14	1	Cecidomyiidae
CECI-20		ZUR-15	1	Cecidomyiidae
CECI-20		ZUR-16	1	Cecidomyiidae
CECI-20		ZUR-17	1	Cecidomyiidae
CECI-20		ZUR-18	1	Cecidomyiidae
CECI-20		ZUR-19	1	Cecidomyiidae
CECI-20		ZUR-2	2	Cecidomyiidae
CECI-20		ZUR-20	1	Cecidomyiidae
CECI-20		ZUR-21	1	Cecidomyiidae
CECI-20		ZUR-22	1	Cecidomyiidae
CECI-20		ZUR-3	2	Cecidomyiidae
CECI-20		ZUR-4	1	Cecidomyiidae
CECI-20		ZUR-5	1	Cecidomyiidae
CECI-20		ZUR-6	1	Cecidomyiidae
CECI-20		ZUR-7	1	Cecidomyiidae
CECI-20		ZUR-8	1	Cecidomyiidae
CECI-20		ZUR-9	1	Cecidomyiidae
CECI-21		ZUR-1	1	Cecidomyiidae
CECI-21		ZUR-2	1	Cecidomyiidae
CECI-21		ZUR-3	1	Cecidomyiidae
CECI-21		ZUR-4	1	Cecidomyiidae
CECI-21		ZUR-5	1	Cecidomyiidae
CECI-21		ZUR-6	1	Cecidomyiidae
CECI-21		ZUR-7	1	Cecidomyiidae
CECI-21		ZUR-8	1	Cecidomyiidae
CECI-23		ZUR-1	1	Cecidomyiidae
CECI-23		ZUR-2	1	Cecidomyiidae
CECI-23		ZUR-3	1	Cecidomyiidae
CECI-23		ZUR-4	1	Cecidomyiidae
CECI-23		ZUR-5	1	Cecidomyiidae
CECI-24		ZUR-1	1	Cecidomyiidae
CECI-24		ZUR-2	1	Cecidomyiidae
CECI-24		ZUR-3	1	Cecidomyiidae
CECI-25		ZUR-1	3	Cecidomyiidae
CECI-25		ZUR-2	1	Cecidomyiidae
CECI-25		ZUR-3	1	Cecidomyiidae
CECI-26		ZUR-1	1	Cecidomyiidae
CECI-27		ZUR-1	1	Cecidomyiidae
CECI-28		ZUR-1	1	Cecidomyiidae
CECI-29		ZUR-1	1	Cecidomyiidae
CECI-3		ZUR-1	10	Cecidomyiidae
CECI-3		ZUR-2	3	Cecidomyiidae
CECI-4		ZUR-1	23	Cecidomyiidae
CECI-5		ZUR-1	3	Cecidomyiidae
CECI-6		ZUR-1	2	Cecidomyiidae
CECI-7		ZUR-1	2	Cecidomyiidae
CECI-8		ZUR-1	11	Cecidomyiidae
CECI-8		ZUR-2	4	Cecidomyiidae
CECI-8		ZUR-3	2	Cecidomyiidae
CECI-8		ZUR-4	2	Cecidomyiidae
CECI-8		ZUR-5	3	Cecidomyiidae
CECI-8		ZUR-6	4	Cecidomyiidae
CECI-9		ZUR-1	1	Cecidomyiidae
CECI-9		ZUR-2	1	Cecidomyiidae
CECI-9		ZUR-3	2	Cecidomyiidae
CECI-9		ZUR-4	1	Cecidomyiidae
CECI-9		ZUR-5	1	Cecidomyiidae
Cecidomyiidi		ZUR-1	1	Cecidomyiidae
Cecidomyiidi		ZUR-10	1	Cecidomyiidae
Cecidomyiidi		ZUR-100	1	Cecidomyiidae
Cecidomyiidi		ZUR-101	1	Cecidomyiidae
Cecidomyiidi		ZUR-102	1	Cecidomyiidae
Cecidomyiidi		ZUR-103	1	Cecidomyiidae
Cecidomyiidi		ZUR-104	1	Cecidomyiidae
Cecidomyiidi		ZUR-105	1	Cecidomyiidae
Cecidomyiidi		ZUR-106	1	Cecidomyiidae
Cecidomyiidi		ZUR-107	1	Cecidomyiidae
Cecidomyiidi		ZUR-108	1	Cecidomyiidae
Cecidomyiidi		ZUR-109	1	Cecidomyiidae
Cecidomyiidi		ZUR-11	1	Cecidomyiidae
Cecidomyiidi		ZUR-110	1	Cecidomyiidae
Cecidomyiidi		ZUR-111	1	Cecidomyiidae
Cecidomyiidi		ZUR-112	1	Cecidomyiidae
Cecidomyiidi		ZUR-113	1	Cecidomyiidae
Cecidomyiidi		ZUR-114	1	Cecidomyiidae
Cecidomyiidi		ZUR-115	1	Cecidomyiidae
Cecidomyiidi		ZUR-116	1	Cecidomyiidae
Cecidomyiidi		ZUR-117	1	Cecidomyiidae
Cecidomyiidi		ZUR-118	1	Cecidomyiidae
Cecidomyiidi		ZUR-119	1	Cecidomyiidae
Cecidomyiidi		ZUR-12	1	Cecidomyiidae
Cecidomyiidi		ZUR-120	1	Cecidomyiidae
Cecidomyiidi		ZUR-121	1	Cecidomyiidae
Cecidomyiidi		ZUR-122	1	Cecidomyiidae
Cecidomyiidi		ZUR-123	1	Cecidomyiidae
Cecidomyiidi		ZUR-124	1	Cecidomyiidae
Cecidomyiidi		ZUR-125	1	Cecidomyiidae
Cecidomyiidi		ZUR-127	1	Cecidomyiidae
Cecidomyiidi		ZUR-128	1	Cecidomyiidae
Cecidomyiidi		ZUR-129	1	Cecidomyiidae
Cecidomyiidi		ZUR-13	1	Cecidomyiidae
Cecidomyiidi		ZUR-130	1	Cecidomyiidae
Cecidomyiidi		ZUR-131	1	Cecidomyiidae
Cecidomyiidi		ZUR-132	2	Cecidomyiidae
Cecidomyiidi		ZUR-134	1	Cecidomyiidae
Cecidomyiidi		ZUR-135	1	Cecidomyiidae
Cecidomyiidi		ZUR-136	1	Cecidomyiidae
Cecidomyiidi		ZUR-137	1	Cecidomyiidae
Cecidomyiidi		ZUR-138	1	Cecidomyiidae
Cecidomyiidi		ZUR-139	1	Cecidomyiidae
Cecidomyiidi		ZUR-14	1	Cecidomyiidae
Cecidomyiidi		ZUR-140	1	Cecidomyiidae
Cecidomyiidi		ZUR-141	1	Cecidomyiidae
Cecidomyiidi		ZUR-142	1	Cecidomyiidae
Cecidomyiidi		ZUR-143	1	Cecidomyiidae
Cecidomyiidi		ZUR-144	1	Cecidomyiidae
Cecidomyiidi		ZUR-145	1	Cecidomyiidae
Cecidomyiidi		ZUR-146	1	Cecidomyiidae
Cecidomyiidi		ZUR-147	1	Cecidomyiidae
Cecidomyiidi		ZUR-148	1	Cecidomyiidae
Cecidomyiidi		ZUR-149	1	Cecidomyiidae
Cecidomyiidi		ZUR-15	1	Cecidomyiidae
Cecidomyiidi		ZUR-150	1	Cecidomyiidae
Cecidomyiidi		ZUR-151	1	Cecidomyiidae
Cecidomyiidi		ZUR-152	1	Cecidomyiidae
Cecidomyiidi		ZUR-153	1	Cecidomyiidae
Cecidomyiidi		ZUR-154	1	Cecidomyiidae
Cecidomyiidi		ZUR-155	1	Cecidomyiidae
Cecidomyiidi		ZUR-156	1	Cecidomyiidae
Cecidomyiidi		ZUR-157	1	Cecidomyiidae
Cecidomyiidi		ZUR-158	1	Cecidomyiidae
Cecidomyiidi		ZUR-159	1	Cecidomyiidae
Cecidomyiidi		ZUR-16	1	Cecidomyiidae
Cecidomyiidi		ZUR-160	1	Cecidomyiidae
Cecidomyiidi		ZUR-161	1	Cecidomyiidae
Cecidomyiidi		ZUR-162	1	Cecidomyiidae
Cecidomyiidi		ZUR-163	1	Cecidomyiidae
Cecidomyiidi		ZUR-164	1	Cecidomyiidae
Cecidomyiidi		ZUR-165	1	Cecidomyiidae
Cecidomyiidi		ZUR-166	1	Cecidomyiidae
Cecidomyiidi		ZUR-167	1	Cecidomyiidae
Cecidomyiidi		ZUR-168	1	Cecidomyiidae
Cecidomyiidi		ZUR-169	1	Cecidomyiidae
Cecidomyiidi		ZUR-17	2	Cecidomyiidae
Cecidomyiidi		ZUR-170	1	Cecidomyiidae
Cecidomyiidi		ZUR-171	1	Cecidomyiidae
Cecidomyiidi		ZUR-172	1	Cecidomyiidae
Cecidomyiidi		ZUR-173	1	Cecidomyiidae
Cecidomyiidi		ZUR-174	1	Cecidomyiidae
Cecidomyiidi		ZUR-175	1	Cecidomyiidae
Cecidomyiidi		ZUR-176	1	Cecidomyiidae
Cecidomyiidi		ZUR-177	1	Cecidomyiidae
Cecidomyiidi		ZUR-178	1	Cecidomyiidae
Cecidomyiidi		ZUR-179	1	Cecidomyiidae
Cecidomyiidi		ZUR-18	1	Cecidomyiidae
Cecidomyiidi		ZUR-180	1	Cecidomyiidae
Cecidomyiidi		ZUR-2	1	Cecidomyiidae
Cecidomyiidi		ZUR-20	1	Cecidomyiidae
Cecidomyiidi		ZUR-21	1	Cecidomyiidae
Cecidomyiidi		ZUR-22	1	Cecidomyiidae
Cecidomyiidi		ZUR-23	1	Cecidomyiidae
Cecidomyiidi		ZUR-24	1	Cecidomyiidae
Cecidomyiidi		ZUR-25	1	Cecidomyiidae
Cecidomyiidi		ZUR-26	1	Cecidomyiidae
Cecidomyiidi		ZUR-27	1	Cecidomyiidae
Cecidomyiidi		ZUR-28	1	Cecidomyiidae
Cecidomyiidi		ZUR-29	1	Cecidomyiidae
Cecidomyiidi		ZUR-3	1	Cecidomyiidae
Cecidomyiidi		ZUR-30	1	Cecidomyiidae
Cecidomyiidi		ZUR-31	1	Cecidomyiidae
Cecidomyiidi		ZUR-32	1	Cecidomyiidae
Cecidomyiidi		ZUR-33	1	Cecidomyiidae
Cecidomyiidi		ZUR-34	1	Cecidomyiidae
Cecidomyiidi		ZUR-35	1	Cecidomyiidae
Cecidomyiidi		ZUR-36	1	Cecidomyiidae
Cecidomyiidi		ZUR-37	1	Cecidomyiidae
Cecidomyiidi		ZUR-38	1	Cecidomyiidae
Cecidomyiidi		ZUR-39	1	Cecidomyiidae
Cecidomyiidi		ZUR-4	1	Cecidomyiidae
Cecidomyiidi		ZUR-40	1	Cecidomyiidae
Cecidomyiidi		ZUR-41	1	Cecidomyiidae
Cecidomyiidi		ZUR-42	1	Cecidomyiidae
Cecidomyiidi		ZUR-43	1	Cecidomyiidae
Cecidomyiidi		ZUR-44	1	Cecidomyiidae
Cecidomyiidi		ZUR-45	1	Cecidomyiidae
Cecidomyiidi		ZUR-46	1	Cecidomyiidae
Cecidomyiidi		ZUR-47	1	Cecidomyiidae
Cecidomyiidi		ZUR-48	1	Cecidomyiidae
Cecidomyiidi		ZUR-49	1	Cecidomyiidae
Cecidomyiidi		ZUR-5	1	Cecidomyiidae
Cecidomyiidi		ZUR-50	1	Cecidomyiidae
Cecidomyiidi		ZUR-51	1	Cecidomyiidae
Cecidomyiidi		ZUR-52	1	Cecidomyiidae
Cecidomyiidi		ZUR-53	1	Cecidomyiidae
Cecidomyiidi		ZUR-54	1	Cecidomyiidae
Cecidomyiidi		ZUR-55	1	Cecidomyiidae
Cecidomyiidi		ZUR-56	1	Cecidomyiidae
Cecidomyiidi		ZUR-57	1	Cecidomyiidae
Cecidomyiidi		ZUR-58	1	Cecidomyiidae
Cecidomyiidi		ZUR-59	1	Cecidomyiidae
Cecidomyiidi		ZUR-6	1	Cecidomyiidae
Cecidomyiidi		ZUR-60	1	Cecidomyiidae
Cecidomyiidi		ZUR-61	1	Cecidomyiidae
Cecidomyiidi		ZUR-62	1	Cecidomyiidae
Cecidomyiidi		ZUR-63	1	Cecidomyiidae
Cecidomyiidi		ZUR-64	1	Cecidomyiidae
Cecidomyiidi		ZUR-65	1	Cecidomyiidae
Cecidomyiidi		ZUR-66	1	Cecidomyiidae
Cecidomyiidi		ZUR-67	1	Cecidomyiidae
Cecidomyiidi		ZUR-68	1	Cecidomyiidae
Cecidomyiidi		ZUR-69	1	Cecidomyiidae
Cecidomyiidi		ZUR-7	1	Cecidomyiidae
Cecidomyiidi		ZUR-71	1	Cecidomyiidae
Cecidomyiidi		ZUR-72	1	Cecidomyiidae
Cecidomyiidi		ZUR-73	1	Cecidomyiidae
Cecidomyiidi		ZUR-74	1	Cecidomyiidae
Cecidomyiidi		ZUR-75	1	Cecidomyiidae
Cecidomyiidi		ZUR-76	2	Cecidomyiidae
Cecidomyiidi		ZUR-77	1	Cecidomyiidae
Cecidomyiidi		ZUR-78	1	Cecidomyiidae
Cecidomyiidi		ZUR-79	1	Cecidomyiidae
Cecidomyiidi		ZUR-8	1	Cecidomyiidae
Cecidomyiidi		ZUR-80	1	Cecidomyiidae
Cecidomyiidi		ZUR-81	1	Cecidomyiidae
Cecidomyiidi		ZUR-82	1	Cecidomyiidae
Cecidomyiidi		ZUR-83	1	Cecidomyiidae
Cecidomyiidi		ZUR-84	1	Cecidomyiidae
Cecidomyiidi		ZUR-85	1	Cecidomyiidae
Cecidomyiidi		ZUR-86	1	Cecidomyiidae
Cecidomyiidi		ZUR-87	1	Cecidomyiidae
Cecidomyiidi		ZUR-88	1	Cecidomyiidae
Cecidomyiidi		ZUR-89	1	Cecidomyiidae
Cecidomyiidi		ZUR-9	1	Cecidomyiidae
Cecidomyiidi		ZUR-90	2	Cecidomyiidae
Cecidomyiidi		ZUR-91	1	Cecidomyiidae
Cecidomyiidi		ZUR-92	1	Cecidomyiidae
Cecidomyiidi		ZUR-93	1	Cecidomyiidae
Cecidomyiidi		ZUR-94	1	Cecidomyiidae
Cecidomyiidi		ZUR-95	1	Cecidomyiidae
Cecidomyiidi		ZUR-96	1	Cecidomyiidae
Cecidomyiidi		ZUR-97	1	Cecidomyiidae
Cecidomyiidi		ZUR-98	1	Cecidomyiidae
Cecidomyiidi		ZUR-99	1	Cecidomyiidae
Claspettomyia		ZUR-1	9	Cecidomyiidae
Claspettomyia		ZUR-2	9	Cecidomyiidae
Clinodiplosini		ZUR-1	1	Cecidomyiidae
Clinodiplosini		ZUR-10	1	Cecidomyiidae
Clinodiplosini		ZUR-11	1	Cecidomyiidae
Clinodiplosini		ZUR-12	1	Cecidomyiidae
Clinodiplosini		ZUR-13	1	Cecidomyiidae
Clinodiplosini		ZUR-14	1	Cecidomyiidae
Clinodiplosini		ZUR-15	1	Cecidomyiidae
Clinodiplosini		ZUR-16	1	Cecidomyiidae
Clinodiplosini		ZUR-17	1	Cecidomyiidae
Clinodiplosini		ZUR-18	1	Cecidomyiidae
Clinodiplosini		ZUR-19	1	Cecidomyiidae
Clinodiplosini		ZUR-2	1	Cecidomyiidae
Clinodiplosini		ZUR-20	1	Cecidomyiidae
Clinodiplosini		ZUR-21	1	Cecidomyiidae
Clinodiplosini		ZUR-22	1	Cecidomyiidae
Clinodiplosini		ZUR-23	1	Cecidomyiidae
Clinodiplosini		ZUR-24	1	Cecidomyiidae
Clinodiplosini		ZUR-25	1	Cecidomyiidae
Clinodiplosini		ZUR-26	1	Cecidomyiidae
Clinodiplosini		ZUR-27	1	Cecidomyiidae
Clinodiplosini		ZUR-28	1	Cecidomyiidae
Clinodiplosini		ZUR-29	1	Cecidomyiidae
Clinodiplosini		ZUR-3	1	Cecidomyiidae
Clinodiplosini		ZUR-30	1	Cecidomyiidae
Clinodiplosini		ZUR-31	1	Cecidomyiidae
Clinodiplosini		ZUR-32	1	Cecidomyiidae
Clinodiplosini		ZUR-33	1	Cecidomyiidae
Clinodiplosini		ZUR-34	1	Cecidomyiidae
Clinodiplosini		ZUR-35	1	Cecidomyiidae
Clinodiplosini		ZUR-36	1	Cecidomyiidae
Clinodiplosini		ZUR-37	1	Cecidomyiidae
Clinodiplosini		ZUR-38	1	Cecidomyiidae
Clinodiplosini		ZUR-39	1	Cecidomyiidae
Clinodiplosini		ZUR-4	1	Cecidomyiidae
Clinodiplosini		ZUR-40	1	Cecidomyiidae
Clinodiplosini		ZUR-41	1	Cecidomyiidae
Clinodiplosini		ZUR-42	1	Cecidomyiidae
Clinodiplosini		ZUR-43	1	Cecidomyiidae
Clinodiplosini		ZUR-44	1	Cecidomyiidae
Clinodiplosini		ZUR-45	1	Cecidomyiidae
Clinodiplosini		ZUR-46	1	Cecidomyiidae
Clinodiplosini		ZUR-47	1	Cecidomyiidae
Clinodiplosini		ZUR-48	1	Cecidomyiidae
Clinodiplosini		ZUR-49	1	Cecidomyiidae
Clinodiplosini		ZUR-5	1	Cecidomyiidae
Clinodiplosini		ZUR-50	1	Cecidomyiidae
Clinodiplosini		ZUR-51	1	Cecidomyiidae
Clinodiplosini		ZUR-52	1	Cecidomyiidae
Clinodiplosini		ZUR-53	1	Cecidomyiidae
Clinodiplosini		ZUR-54	1	Cecidomyiidae
Clinodiplosini		ZUR-55	1	Cecidomyiidae
Clinodiplosini		ZUR-56	1	Cecidomyiidae
Clinodiplosini		ZUR-57	1	Cecidomyiidae
Clinodiplosini		ZUR-58	1	Cecidomyiidae
Clinodiplosini		ZUR-59	1	Cecidomyiidae
Clinodiplosini		ZUR-6	1	Cecidomyiidae
Clinodiplosini		ZUR-60	1	Cecidomyiidae
Clinodiplosini		ZUR-7	1	Cecidomyiidae
Clinodiplosini		ZUR-8	1	Cecidomyiidae
Clinodiplosini		ZUR-9	1	Cecidomyiidae
Coccidomyia		ZUR-1	1	Cecidomyiidae
Coccidomyia		ZUR-2	1	Cecidomyiidae
Coccidomyia		ZUR-3	1	Cecidomyiidae
Coccidomyia		ZUR-4	1	Cecidomyiidae
Coccopsilis		paneliusi	5	Cecidomyiidae
Coccopsilis		ZUR-1	6	Cecidomyiidae
Coccopsilis		ZUR-2	11	Cecidomyiidae
Coccopsilis		ZUR-3	1	Cecidomyiidae
Contarinia		ZUR-1	1	Cecidomyiidae
Contarinia		ZUR-2	1	Cecidomyiidae
Contarinia		ZUR-3	1	Cecidomyiidae
Contarinia		ZUR-4	1	Cecidomyiidae
Contarinia		ZUR-5	1	Cecidomyiidae
Contarinia		ZUR-6	1	Cecidomyiidae
Contarinia		ZUR-7	1	Cecidomyiidae
Contarinia		ZUR-8	1	Cecidomyiidae
Contarinia		ZUR-9	1	Cecidomyiidae
Dasineura		ZUR-1	1	Cecidomyiidae
Dasineura		ZUR-10	1	Cecidomyiidae
Dasineura		ZUR-11	1	Cecidomyiidae
Dasineura		ZUR-12	1	Cecidomyiidae
Dasineura		ZUR-13	1	Cecidomyiidae
Dasineura		ZUR-14	1	Cecidomyiidae
Dasineura		ZUR-15	1	Cecidomyiidae
Dasineura		ZUR-2	1	Cecidomyiidae
Dasineura		ZUR-3	1	Cecidomyiidae
Dasineura		ZUR-4	1	Cecidomyiidae
Dasineura		ZUR-5	1	Cecidomyiidae
Dasineura		ZUR-6	1	Cecidomyiidae
Dasineura		ZUR-7	1	Cecidomyiidae
Dasineura		ZUR-8	1	Cecidomyiidae
Dasineura		ZUR-9	1	Cecidomyiidae
Didactylomyia		ZUR-1	1	Cecidomyiidae
Divellepidosis		ZUR-1	5	Cecidomyiidae
Epimyia		ZUR-1	1	Cecidomyiidae
Epimyia		ZUR-2	1	Cecidomyiidae
Epimyia		ZUR-3	1	Cecidomyiidae
Gynapteromyia		costaricensis	2	Cecidomyiidae
Johnsonomyia		ZUR-1	1	Cecidomyiidae
Johnsonomyia		ZUR-2	1	Cecidomyiidae
Johnsonomyia		ZUR-3	1	Cecidomyiidae
Johnsonomyia		ZUR-4	1	Cecidomyiidae
Johnsonomyia		ZUR-5	1	Cecidomyiidae
Karschomyia		ZUR-1	1	Cecidomyiidae
Karschomyia		ZUR-2	1	Cecidomyiidae
Karschomyia		ZUR-3	1	Cecidomyiidae
Karschomyia		ZUR-4	1	Cecidomyiidae
Karschomyia		ZUR-5	1	Cecidomyiidae
Karschomyia		ZUR-6	1	Cecidomyiidae
Karschomyia		ZUR-7	1	Cecidomyiidae
Karschomyia		ZUR-8	1	Cecidomyiidae
Karschomyia		ZUR-9	1	Cecidomyiidae
Kronomyia		ZUR-1	5	Cecidomyiidae
Lasiopteridi		ZUR-1	1	Cecidomyiidae
Ledomyia		ZUR-1	1	Cecidomyiidae
Ledomyia		ZUR-10	1	Cecidomyiidae
Ledomyia		ZUR-11	1	Cecidomyiidae
Ledomyia		ZUR-12	1	Cecidomyiidae
Ledomyia		ZUR-13	2	Cecidomyiidae
Ledomyia		ZUR-14	1	Cecidomyiidae
Ledomyia		ZUR-15	1	Cecidomyiidae
Ledomyia		ZUR-16	1	Cecidomyiidae
Ledomyia		ZUR-17	1	Cecidomyiidae
Ledomyia		ZUR-18	1	Cecidomyiidae
Ledomyia		ZUR-19	1	Cecidomyiidae
Ledomyia		ZUR-2	1	Cecidomyiidae
Ledomyia		ZUR-20	1	Cecidomyiidae
Ledomyia		ZUR-21	1	Cecidomyiidae
Ledomyia		ZUR-22	1	Cecidomyiidae
Ledomyia		ZUR-23	1	Cecidomyiidae
Ledomyia		ZUR-24	1	Cecidomyiidae
Ledomyia		ZUR-25	1	Cecidomyiidae
Ledomyia		ZUR-26	1	Cecidomyiidae
Ledomyia		ZUR-27	1	Cecidomyiidae
Ledomyia		ZUR-3	1	Cecidomyiidae
Ledomyia		ZUR-4	1	Cecidomyiidae
Ledomyia		ZUR-5	1	Cecidomyiidae
Ledomyia		ZUR-6	1	Cecidomyiidae
Ledomyia		ZUR-7	1	Cecidomyiidae
Ledomyia		ZUR-8	1	Cecidomyiidae
Ledomyia		ZUR-9	1	Cecidomyiidae
Lestodiplosini		ZUR-1	1	Cecidomyiidae
Lestodiplosini		ZUR-10	1	Cecidomyiidae
Lestodiplosini		ZUR-100	1	Cecidomyiidae
Lestodiplosini		ZUR-101	1	Cecidomyiidae
Lestodiplosini		ZUR-102	1	Cecidomyiidae
Lestodiplosini		ZUR-103	1	Cecidomyiidae
Lestodiplosini		ZUR-104	1	Cecidomyiidae
Lestodiplosini		ZUR-105	1	Cecidomyiidae
Lestodiplosini		ZUR-106	1	Cecidomyiidae
Lestodiplosini		ZUR-107	1	Cecidomyiidae
Lestodiplosini		ZUR-108	1	Cecidomyiidae
Lestodiplosini		ZUR-109	1	Cecidomyiidae
Lestodiplosini		ZUR-11	1	Cecidomyiidae
Lestodiplosini		ZUR-110	1	Cecidomyiidae
Lestodiplosini		ZUR-111	1	Cecidomyiidae
Lestodiplosini		ZUR-112	1	Cecidomyiidae
Lestodiplosini		ZUR-113	1	Cecidomyiidae
Lestodiplosini		ZUR-114	1	Cecidomyiidae
Lestodiplosini		ZUR-115	1	Cecidomyiidae
Lestodiplosini		ZUR-116	1	Cecidomyiidae
Lestodiplosini		ZUR-117	1	Cecidomyiidae
Lestodiplosini		ZUR-12	1	Cecidomyiidae
Lestodiplosini		ZUR-13	1	Cecidomyiidae
Lestodiplosini		ZUR-14	1	Cecidomyiidae
Lestodiplosini		ZUR-15	1	Cecidomyiidae
Lestodiplosini		ZUR-16	1	Cecidomyiidae
Lestodiplosini		ZUR-17	1	Cecidomyiidae
Lestodiplosini		ZUR-18	1	Cecidomyiidae
Lestodiplosini		ZUR-19	1	Cecidomyiidae
Lestodiplosini		ZUR-2	1	Cecidomyiidae
Lestodiplosini		ZUR-20	1	Cecidomyiidae
Lestodiplosini		ZUR-21	1	Cecidomyiidae
Lestodiplosini		ZUR-22	1	Cecidomyiidae
Lestodiplosini		ZUR-23	1	Cecidomyiidae
Lestodiplosini		ZUR-24	1	Cecidomyiidae
Lestodiplosini		ZUR-25	1	Cecidomyiidae
Lestodiplosini		ZUR-26	1	Cecidomyiidae
Lestodiplosini		ZUR-27	1	Cecidomyiidae
Lestodiplosini		ZUR-28	1	Cecidomyiidae
Lestodiplosini		ZUR-29	1	Cecidomyiidae
Lestodiplosini		ZUR-3	2	Cecidomyiidae
Lestodiplosini		ZUR-31	1	Cecidomyiidae
Lestodiplosini		ZUR-32	1	Cecidomyiidae
Lestodiplosini		ZUR-33	1	Cecidomyiidae
Lestodiplosini		ZUR-34	1	Cecidomyiidae
Lestodiplosini		ZUR-35	1	Cecidomyiidae
Lestodiplosini		ZUR-36	1	Cecidomyiidae
Lestodiplosini		ZUR-37	1	Cecidomyiidae
Lestodiplosini		ZUR-38	1	Cecidomyiidae
Lestodiplosini		ZUR-39	1	Cecidomyiidae
Lestodiplosini		ZUR-4	1	Cecidomyiidae
Lestodiplosini		ZUR-41	1	Cecidomyiidae
Lestodiplosini		ZUR-42	1	Cecidomyiidae
Lestodiplosini		ZUR-43	1	Cecidomyiidae
Lestodiplosini		ZUR-44	1	Cecidomyiidae
Lestodiplosini		ZUR-45	1	Cecidomyiidae
Lestodiplosini		ZUR-46	1	Cecidomyiidae
Lestodiplosini		ZUR-47	1	Cecidomyiidae
Lestodiplosini		ZUR-48	1	Cecidomyiidae
Lestodiplosini		ZUR-49	1	Cecidomyiidae
Lestodiplosini		ZUR-5	1	Cecidomyiidae
Lestodiplosini		ZUR-50	1	Cecidomyiidae
Lestodiplosini		ZUR-51	2	Cecidomyiidae
Lestodiplosini		ZUR-52	1	Cecidomyiidae
Lestodiplosini		ZUR-53	1	Cecidomyiidae
Lestodiplosini		ZUR-54	1	Cecidomyiidae
Lestodiplosini		ZUR-55	1	Cecidomyiidae
Lestodiplosini		ZUR-56	1	Cecidomyiidae
Lestodiplosini		ZUR-57	1	Cecidomyiidae
Lestodiplosini		ZUR-58	1	Cecidomyiidae
Lestodiplosini		ZUR-59	1	Cecidomyiidae
Lestodiplosini		ZUR-6	1	Cecidomyiidae
Lestodiplosini		ZUR-60	1	Cecidomyiidae
Lestodiplosini		ZUR-61	1	Cecidomyiidae
Lestodiplosini		ZUR-62	1	Cecidomyiidae
Lestodiplosini		ZUR-63	1	Cecidomyiidae
Lestodiplosini		ZUR-64	1	Cecidomyiidae
Lestodiplosini		ZUR-65	2	Cecidomyiidae
Lestodiplosini		ZUR-66	1	Cecidomyiidae
Lestodiplosini		ZUR-67	1	Cecidomyiidae
Lestodiplosini		ZUR-68	1	Cecidomyiidae
Lestodiplosini		ZUR-69	1	Cecidomyiidae
Lestodiplosini		ZUR-7	1	Cecidomyiidae
Lestodiplosini		ZUR-70	1	Cecidomyiidae
Lestodiplosini		ZUR-71	1	Cecidomyiidae
Lestodiplosini		ZUR-72	1	Cecidomyiidae
Lestodiplosini		ZUR-73	1	Cecidomyiidae
Lestodiplosini		ZUR-74	1	Cecidomyiidae
Lestodiplosini		ZUR-75	1	Cecidomyiidae
Lestodiplosini		ZUR-76	1	Cecidomyiidae
Lestodiplosini		ZUR-77	1	Cecidomyiidae
Lestodiplosini		ZUR-78	1	Cecidomyiidae
Lestodiplosini		ZUR-79	1	Cecidomyiidae
Lestodiplosini		ZUR-8	1	Cecidomyiidae
Lestodiplosini		ZUR-80	2	Cecidomyiidae
Lestodiplosini		ZUR-81	1	Cecidomyiidae
Lestodiplosini		ZUR-82	1	Cecidomyiidae
Lestodiplosini		ZUR-83	1	Cecidomyiidae
Lestodiplosini		ZUR-84	1	Cecidomyiidae
Lestodiplosini		ZUR-85	2	Cecidomyiidae
Lestodiplosini		ZUR-86	2	Cecidomyiidae
Lestodiplosini		ZUR-87	1	Cecidomyiidae
Lestodiplosini		ZUR-88	1	Cecidomyiidae
Lestodiplosini		ZUR-89	1	Cecidomyiidae
Lestodiplosini		ZUR-9	1	Cecidomyiidae
Lestodiplosini		ZUR-90	1	Cecidomyiidae
Lestodiplosini		ZUR-91	1	Cecidomyiidae
Lestodiplosini		ZUR-92	1	Cecidomyiidae
Lestodiplosini		ZUR-93	1	Cecidomyiidae
Lestodiplosini		ZUR-94	1	Cecidomyiidae
Lestodiplosini		ZUR-95	1	Cecidomyiidae
Lestodiplosini		ZUR-96	1	Cecidomyiidae
Lestodiplosini		ZUR-97	1	Cecidomyiidae
Lestodiplosini		ZUR-98	1	Cecidomyiidae
Lestodiplosini		ZUR-99	1	Cecidomyiidae
Lestremia		cinerea	8	Cecidomyiidae
Loboplusia		zurqui	1	Cecidomyiidae
Makrostyles		terrifica	4	Cecidomyiidae
Micromya		ZUR-1	35	Cecidomyiidae
Micromya		ZUR-2	4	Cecidomyiidae
Micromya		ZUR-3	4	Cecidomyiidae
Micromya		ZUR-4	1	Cecidomyiidae
Monardia		ZUR-1	11	Cecidomyiidae
Monardia		ZUR-10	3	Cecidomyiidae
Monardia		ZUR-11	6	Cecidomyiidae
Monardia		ZUR-12	1	Cecidomyiidae
Monardia		ZUR-13	1	Cecidomyiidae
Monardia		ZUR-14	1	Cecidomyiidae
Monardia		ZUR-15	1	Cecidomyiidae
Monardia		ZUR-16	1	Cecidomyiidae
Monardia		ZUR-2	6	Cecidomyiidae
Monardia		ZUR-3	7	Cecidomyiidae
Monardia		ZUR-4	11	Cecidomyiidae
Monardia		ZUR-5	1	Cecidomyiidae
Monardia		ZUR-6	2	Cecidomyiidae
Monardia		ZUR-7	3	Cecidomyiidae
Monardia		ZUR-8	7	Cecidomyiidae
Monardia		ZUR-9	1	Cecidomyiidae
Neolasioptera		ZUR-1	1	Cecidomyiidae
Oligotrophini		ZUR-1	1	Cecidomyiidae
Oligotrophini		ZUR-2	1	Cecidomyiidae
Oligotrophini		ZUR-3	1	Cecidomyiidae
Oligotrophini		ZUR-4	1	Cecidomyiidae
Oligotrophini		ZUR-5	1	Cecidomyiidae
Oligotrophini		ZUR-6	1	Cecidomyiidae
Oligotrophini		ZUR-7	1	Cecidomyiidae
Paneliusia		ZUR-1	1	Cecidomyiidae
Parepidosis		ZUR-1	4	Cecidomyiidae
Peromyia		curta	1	Cecidomyiidae
Peromyia		modesta	2	Cecidomyiidae
Peromyia		photophila	1	Cecidomyiidae
Peromyia		ZUR-1	1	Cecidomyiidae
Peromyia		ZUR-10	3	Cecidomyiidae
Peromyia		ZUR-11	1	Cecidomyiidae
Peromyia		ZUR-12	1	Cecidomyiidae
Peromyia		ZUR-13	18	Cecidomyiidae
Peromyia		ZUR-14	2	Cecidomyiidae
Peromyia		ZUR-15	1	Cecidomyiidae
Peromyia		ZUR-16	7	Cecidomyiidae
Peromyia		ZUR-17	7	Cecidomyiidae
Peromyia		ZUR-18	1	Cecidomyiidae
Peromyia		ZUR-19	2	Cecidomyiidae
Peromyia		ZUR-2	3	Cecidomyiidae
Peromyia		ZUR-20	2	Cecidomyiidae
Peromyia		ZUR-21	1	Cecidomyiidae
Peromyia		ZUR-22	1	Cecidomyiidae
Peromyia		ZUR-23	1	Cecidomyiidae
Peromyia		ZUR-24	10	Cecidomyiidae
Peromyia		ZUR-25	25	Cecidomyiidae
Peromyia		ZUR-26	5	Cecidomyiidae
Peromyia		ZUR-27	3	Cecidomyiidae
Peromyia		ZUR-28	1	Cecidomyiidae
Peromyia		ZUR-29	1	Cecidomyiidae
Peromyia		ZUR-3	4	Cecidomyiidae
Peromyia		ZUR-30	18	Cecidomyiidae
Peromyia		ZUR-31	1	Cecidomyiidae
Peromyia		ZUR-32	1	Cecidomyiidae
Peromyia		ZUR-4	1	Cecidomyiidae
Peromyia		ZUR-5	1	Cecidomyiidae
Peromyia		ZUR-7	1	Cecidomyiidae
Peromyia		ZUR-9	1	Cecidomyiidae
Polyardis		ZUR-1	3	Cecidomyiidae
Porricondyla		ZUR-1	1	Cecidomyiidae
Porricondyla		ZUR-2	2	Cecidomyiidae
Porricondyla		ZUR-3	1	Cecidomyiidae
Pseudoperomyia		ZUR-1	10	Cecidomyiidae
Pseudoperomyia		ZUR-2	15	Cecidomyiidae
Pseudoperomyia		ZUR-3	1	Cecidomyiidae
Pseudoperomyia		ZUR-4	1	Cecidomyiidae
Rhipidoxylomyia		ZUR-1	6	Cecidomyiidae
Rhipidoxylomyia		ZUR-10	3	Cecidomyiidae
Rhipidoxylomyia		ZUR-11	3	Cecidomyiidae
Rhipidoxylomyia		ZUR-12	5	Cecidomyiidae
Rhipidoxylomyia		ZUR-13	1	Cecidomyiidae
Rhipidoxylomyia		ZUR-14	1	Cecidomyiidae
Rhipidoxylomyia		ZUR-15	1	Cecidomyiidae
Rhipidoxylomyia		ZUR-16	2	Cecidomyiidae
Rhipidoxylomyia		ZUR-17	3	Cecidomyiidae
Rhipidoxylomyia		ZUR-18	1	Cecidomyiidae
Rhipidoxylomyia		ZUR-19	1	Cecidomyiidae
Rhipidoxylomyia		ZUR-2	12	Cecidomyiidae
Rhipidoxylomyia		ZUR-20	1	Cecidomyiidae
Rhipidoxylomyia		ZUR-3	2	Cecidomyiidae
Rhipidoxylomyia		ZUR-4	4	Cecidomyiidae
Rhipidoxylomyia		ZUR-5	1	Cecidomyiidae
Rhipidoxylomyia		ZUR-6	7	Cecidomyiidae
Rhipidoxylomyia		ZUR-7	1	Cecidomyiidae
Rhipidoxylomyia		ZUR-8	4	Cecidomyiidae
Rhipidoxylomyia		ZUR-9	2	Cecidomyiidae
Rhizomyia		ZUR-1	1	Cecidomyiidae
Rhizomyia		ZUR-2	1	Cecidomyiidae
Rhizomyia		ZUR-3	1	Cecidomyiidae
Schizomyia		ZUR-1	1	Cecidomyiidae
Schizomyia		ZUR-2	1	Cecidomyiidae
Schizomyia		ZUR-4	1	Cecidomyiidae
Solntsevia		ZUR-1	1	Cecidomyiidae
Solntsevia		ZUR-10	1	Cecidomyiidae
Solntsevia		ZUR-2	1	Cecidomyiidae
Solntsevia		ZUR-3	1	Cecidomyiidae
Solntsevia		ZUR-4	2	Cecidomyiidae
Solntsevia		ZUR-5	1	Cecidomyiidae
Solntsevia		ZUR-6	2	Cecidomyiidae
Solntsevia		ZUR-7	2	Cecidomyiidae
Solntsevia		ZUR-8	2	Cecidomyiidae
Solntsevia		ZUR-9	1	Cecidomyiidae
Stomatosema		ZUR-1	1	Cecidomyiidae
Stomatosema		ZUR-2	1	Cecidomyiidae
Stomatosema		ZUR-3	1	Cecidomyiidae
Stomatosema		ZUR-4	1	Cecidomyiidae
Stomatosema		ZUR-5	1	Cecidomyiidae
Stomatosema		ZUR-6	1	Cecidomyiidae
Trichopteromyia		ZUR-2	1	Cecidomyiidae
Trichopteromyia		ZUR-3	1	Cecidomyiidae
Trichopteromyia		ZUR-4	1	Cecidomyiidae
Trichopteromyia		ZUR-5	2	Cecidomyiidae
Trichopteromyia		ZUR-6	2	Cecidomyiidae
Trichopteromyia		ZUR-7	6	Cecidomyiidae
Trichopteromyia		ZUR-8	1	Cecidomyiidae
Wasmanniella		ZUR-1	8	Cecidomyiidae
Wasmanniella		ZUR-2	1	Cecidomyiidae
Winnertzia		ZUR-1	8	Cecidomyiidae
Winnertzia		ZUR-10	1	Cecidomyiidae
Winnertzia		ZUR-11	3	Cecidomyiidae
Winnertzia		ZUR-12	1	Cecidomyiidae
Winnertzia		ZUR-13	4	Cecidomyiidae
Winnertzia		ZUR-14	3	Cecidomyiidae
Winnertzia		ZUR-15	3	Cecidomyiidae
Winnertzia		ZUR-16	4	Cecidomyiidae
Winnertzia		ZUR-17	2	Cecidomyiidae
Winnertzia		ZUR-18	1	Cecidomyiidae
Winnertzia		ZUR-19	6	Cecidomyiidae
Winnertzia		ZUR-2	2	Cecidomyiidae
Winnertzia		ZUR-20	2	Cecidomyiidae
Winnertzia		ZUR-21	1	Cecidomyiidae
Winnertzia		ZUR-22	1	Cecidomyiidae
Winnertzia		ZUR-23	2	Cecidomyiidae
Winnertzia		ZUR-24	5	Cecidomyiidae
Winnertzia		ZUR-25	4	Cecidomyiidae
Winnertzia		ZUR-26	2	Cecidomyiidae
Winnertzia		ZUR-27	1	Cecidomyiidae
Winnertzia		ZUR-28	1	Cecidomyiidae
Winnertzia		ZUR-29	1	Cecidomyiidae
Winnertzia		ZUR-3	3	Cecidomyiidae
Winnertzia		ZUR-30	1	Cecidomyiidae
Winnertzia		ZUR-31	3	Cecidomyiidae
Winnertzia		ZUR-32	1	Cecidomyiidae
Winnertzia		ZUR-33	1	Cecidomyiidae
Winnertzia		ZUR-34	1	Cecidomyiidae
Winnertzia		ZUR-35	2	Cecidomyiidae
Winnertzia		ZUR-36	1	Cecidomyiidae
Winnertzia		ZUR-37	1	Cecidomyiidae
Winnertzia		ZUR-38	1	Cecidomyiidae
Winnertzia		ZUR-39	1	Cecidomyiidae
Winnertzia		ZUR-4	6	Cecidomyiidae
Winnertzia		ZUR-5	5	Cecidomyiidae
Winnertzia		ZUR-6	1	Cecidomyiidae
Winnertzia		ZUR-7	8	Cecidomyiidae
Winnertzia		ZUR-8	1	Cecidomyiidae
Winnertzia		ZUR-9	3	Cecidomyiidae
Xylopriona		toxicodendri	1	Cecidomyiidae
Zadbimyia		aberrans	3	Cecidomyiidae
Zadbimyia		anniae	2	Cecidomyiidae
Zadbimyia		artborkenti	9	Cecidomyiidae
Zadbimyia		browni	5	Cecidomyiidae
Zadbimyia		carolinae	3	Cecidomyiidae
Zadbimyia		costaricensis	6	Cecidomyiidae
Zadbimyia		dubia	2	Cecidomyiidae
Zadbimyia		elenae	1	Cecidomyiidae
Zadbimyia		elviae	4	Cecidomyiidae
Zadbimyia		holdenae	2	Cecidomyiidae
Zadbimyia		inornata	1	Cecidomyiidae
Zadbimyia		marcoi	8	Cecidomyiidae
Zadbimyia		membranacea	2	Cecidomyiidae
Zadbimyia		minima	2	Cecidomyiidae
Zadbimyia		viquezi	1	Cecidomyiidae
Zadbimyia		wendyae	1	Cecidomyiidae
Zadbimyia		zumbadoi	6	Cecidomyiidae
Zadbimyia		ZUR-1	1	Cecidomyiidae
Zadbimyia		ZUR-10	1	Cecidomyiidae
Zadbimyia		ZUR-11	1	Cecidomyiidae
Zadbimyia		ZUR-12	2	Cecidomyiidae
Zadbimyia		ZUR-13	2	Cecidomyiidae
Zadbimyia		ZUR-14	1	Cecidomyiidae
Zadbimyia		ZUR-15	1	Cecidomyiidae
Zadbimyia		ZUR-16	1	Cecidomyiidae
Zadbimyia		ZUR-2	2	Cecidomyiidae
Zadbimyia		ZUR-3	1	Cecidomyiidae
Zadbimyia		ZUR-4	6	Cecidomyiidae
Zadbimyia		ZUR-5	1	Cecidomyiidae
Zadbimyia		ZUR-6	1	Cecidomyiidae
Zadbimyia		ZUR-7	3	Cecidomyiidae
Zadbimyia		ZUR-8	1	Cecidomyiidae
Zadbimyia		zurqui	2	Cecidomyiidae
Alluaudomyia		ZUR-1	2	Ceratopogonidae
Atrichopogon		colossus	9	Ceratopogonidae
Atrichopogon		ZUR-1	14	Ceratopogonidae
Atrichopogon		ZUR-10	1	Ceratopogonidae
Atrichopogon		ZUR-11	5	Ceratopogonidae
Atrichopogon		ZUR-12	6	Ceratopogonidae
Atrichopogon		ZUR-13	2	Ceratopogonidae
Atrichopogon		ZUR-14	3	Ceratopogonidae
Atrichopogon		ZUR-15	1	Ceratopogonidae
Atrichopogon		ZUR-16	5	Ceratopogonidae
Atrichopogon		ZUR-17	2	Ceratopogonidae
Atrichopogon		ZUR-18	14	Ceratopogonidae
Atrichopogon		ZUR-19	1	Ceratopogonidae
Atrichopogon		ZUR-2	64	Ceratopogonidae
Atrichopogon		ZUR-20	1	Ceratopogonidae
Atrichopogon		ZUR-21	10	Ceratopogonidae
Atrichopogon		ZUR-22	3	Ceratopogonidae
Atrichopogon		ZUR-23	2	Ceratopogonidae
Atrichopogon		ZUR-24	1	Ceratopogonidae
Atrichopogon		ZUR-25	3	Ceratopogonidae
Atrichopogon		ZUR-26	1	Ceratopogonidae
Atrichopogon		ZUR-27	2	Ceratopogonidae
Atrichopogon		ZUR-28	2	Ceratopogonidae
Atrichopogon		ZUR-29	60	Ceratopogonidae
Atrichopogon		ZUR-3	5	Ceratopogonidae
Atrichopogon		ZUR-30	7	Ceratopogonidae
Atrichopogon		ZUR-31	2	Ceratopogonidae
Atrichopogon		ZUR-32	4	Ceratopogonidae
Atrichopogon		ZUR-33	2	Ceratopogonidae
Atrichopogon		ZUR-34	1	Ceratopogonidae
Atrichopogon		ZUR-35	1	Ceratopogonidae
Atrichopogon		ZUR-36	3	Ceratopogonidae
Atrichopogon		ZUR-37	4	Ceratopogonidae
Atrichopogon		ZUR-38	1	Ceratopogonidae
Atrichopogon		ZUR-39	3	Ceratopogonidae
Atrichopogon		ZUR-4	4	Ceratopogonidae
Atrichopogon		ZUR-40	3	Ceratopogonidae
Atrichopogon		ZUR-41	3	Ceratopogonidae
Atrichopogon		ZUR-48	20	Ceratopogonidae
Atrichopogon		ZUR-5	1	Ceratopogonidae
Atrichopogon		ZUR-6	13	Ceratopogonidae
Atrichopogon		ZUR-7	40	Ceratopogonidae
Atrichopogon		ZUR-8	2	Ceratopogonidae
Atrichopogon		ZUR-9	1	Ceratopogonidae
Baeohelea		ZUR-1	54	Ceratopogonidae
Baeohelea		ZUR-2	14	Ceratopogonidae
Baeohelea		ZUR-3	3	Ceratopogonidae
Bezzia		ZUR-1	24	Ceratopogonidae
Bezzia		ZUR-10	1	Ceratopogonidae
Bezzia		ZUR-2	17	Ceratopogonidae
Bezzia		ZUR-3	6	Ceratopogonidae
Bezzia		ZUR-4	3	Ceratopogonidae
Bezzia		ZUR-5	56	Ceratopogonidae
Bezzia		ZUR-6	30	Ceratopogonidae
Bezzia		ZUR-7	17	Ceratopogonidae
Bezzia		ZUR-8	1	Ceratopogonidae
Bezzia		ZUR-9	21	Ceratopogonidae
Brachypogon		ZUR-1	6	Ceratopogonidae
Brachypogon		ZUR-2	18	Ceratopogonidae
Brachypogon		ZUR-3	61	Ceratopogonidae
Brachypogon		ZUR-4	3	Ceratopogonidae
Clinohelea		ZUR-1	4	Ceratopogonidae
Clinohelea		ZUR-2	6	Ceratopogonidae
Culicoides		ZUR-1	581	Ceratopogonidae
Culicoides		ZUR-10	4	Ceratopogonidae
Culicoides		ZUR-11	23	Ceratopogonidae
Culicoides		ZUR-12	7	Ceratopogonidae
Culicoides		ZUR-13	14	Ceratopogonidae
Culicoides		ZUR-14	14	Ceratopogonidae
Culicoides		ZUR-15	1	Ceratopogonidae
Culicoides		ZUR-16	5	Ceratopogonidae
Culicoides		ZUR-17	5	Ceratopogonidae
Culicoides		ZUR-18	15	Ceratopogonidae
Culicoides		ZUR-19	5	Ceratopogonidae
Culicoides		ZUR-2	16	Ceratopogonidae
Culicoides		ZUR-20	19	Ceratopogonidae
Culicoides		ZUR-21	4	Ceratopogonidae
Culicoides		ZUR-22	1	Ceratopogonidae
Culicoides		ZUR-23	1	Ceratopogonidae
Culicoides		ZUR-24	8	Ceratopogonidae
Culicoides		ZUR-25	13	Ceratopogonidae
Culicoides		ZUR-26	5	Ceratopogonidae
Culicoides		ZUR-27	2	Ceratopogonidae
Culicoides		ZUR-28	1	Ceratopogonidae
Culicoides		ZUR-29	1	Ceratopogonidae
Culicoides		ZUR-3	87	Ceratopogonidae
Culicoides		ZUR-30	1	Ceratopogonidae
Culicoides		ZUR-31	1	Ceratopogonidae
Culicoides		ZUR-32	24	Ceratopogonidae
Culicoides		ZUR-4	10	Ceratopogonidae
Culicoides		ZUR-5	88	Ceratopogonidae
Culicoides		ZUR-6	83	Ceratopogonidae
Culicoides		ZUR-7	119	Ceratopogonidae
Culicoides		ZUR-8	1	Ceratopogonidae
Culicoides		ZUR-9	14	Ceratopogonidae
Dasyhelea		ZUR-1	9	Ceratopogonidae
Dasyhelea		ZUR-10	2	Ceratopogonidae
Dasyhelea		ZUR-11	7	Ceratopogonidae
Dasyhelea		ZUR-12	1	Ceratopogonidae
Dasyhelea		ZUR-13	2	Ceratopogonidae
Dasyhelea		ZUR-14	1	Ceratopogonidae
Dasyhelea		ZUR-15	9	Ceratopogonidae
Dasyhelea		ZUR-16	1	Ceratopogonidae
Dasyhelea		ZUR-17	1	Ceratopogonidae
Dasyhelea		ZUR-18	2	Ceratopogonidae
Dasyhelea		ZUR-19	7	Ceratopogonidae
Dasyhelea		ZUR-2	20	Ceratopogonidae
Dasyhelea		ZUR-20	1	Ceratopogonidae
Dasyhelea		ZUR-21	1	Ceratopogonidae
Dasyhelea		ZUR-22	2	Ceratopogonidae
Dasyhelea		ZUR-23	5	Ceratopogonidae
Dasyhelea		ZUR-3	1	Ceratopogonidae
Dasyhelea		ZUR-4	1	Ceratopogonidae
Dasyhelea		ZUR-5	1	Ceratopogonidae
Dasyhelea		ZUR-6	40	Ceratopogonidae
Dasyhelea		ZUR-7	11	Ceratopogonidae
Dasyhelea		ZUR-8	29	Ceratopogonidae
Dasyhelea		ZUR-9	8	Ceratopogonidae
Downeshelea		ZUR-1	11	Ceratopogonidae
Downeshelea		ZUR-2	1	Ceratopogonidae
Echinohelea		richardsoni	22	Ceratopogonidae
Forcipomyia	Caloforcipomyia	ZUR-1	79	Ceratopogonidae
Forcipomyia		ZUR-10	2	Ceratopogonidae
Forcipomyia		ZUR-11	2	Ceratopogonidae
Forcipomyia		ZUR-12	45	Ceratopogonidae
Forcipomyia		ZUR-13	31	Ceratopogonidae
Forcipomyia		ZUR-14	3	Ceratopogonidae
Forcipomyia		ZUR-15	44	Ceratopogonidae
Forcipomyia		ZUR-16	3	Ceratopogonidae
Forcipomyia		ZUR-17	1	Ceratopogonidae
Forcipomyia		ZUR-18	14	Ceratopogonidae
Forcipomyia		ZUR-19	1	Ceratopogonidae
Forcipomyia		ZUR-2	17	Ceratopogonidae
Forcipomyia		ZUR-20	6	Ceratopogonidae
Forcipomyia		ZUR-21	15	Ceratopogonidae
Forcipomyia		ZUR-22	7	Ceratopogonidae
Forcipomyia		ZUR-23	1	Ceratopogonidae
Forcipomyia		ZUR-24	1	Ceratopogonidae
Forcipomyia		ZUR-25	13	Ceratopogonidae
Forcipomyia		ZUR-26	1	Ceratopogonidae
Forcipomyia		ZUR-27	9	Ceratopogonidae
Forcipomyia		ZUR-29	2	Ceratopogonidae
Forcipomyia		ZUR-3	4	Ceratopogonidae
Forcipomyia		ZUR-30	6	Ceratopogonidae
Forcipomyia		ZUR-31	4	Ceratopogonidae
Forcipomyia		ZUR-32	2	Ceratopogonidae
Forcipomyia		ZUR-33	4	Ceratopogonidae
Forcipomyia		ZUR-34	2	Ceratopogonidae
Forcipomyia		ZUR-35	6	Ceratopogonidae
Forcipomyia		ZUR-36	3	Ceratopogonidae
Forcipomyia		ZUR-37	2	Ceratopogonidae
Forcipomyia		ZUR-38	1	Ceratopogonidae
Forcipomyia		ZUR-39	1	Ceratopogonidae
Forcipomyia		ZUR-4	20	Ceratopogonidae
Forcipomyia		ZUR-40	9	Ceratopogonidae
Forcipomyia		ZUR-41	22	Ceratopogonidae
Forcipomyia		ZUR-42	2	Ceratopogonidae
Forcipomyia		ZUR-43	1	Ceratopogonidae
Forcipomyia		ZUR-44	3	Ceratopogonidae
Forcipomyia		ZUR-45	23	Ceratopogonidae
Forcipomyia		ZUR-46	5	Ceratopogonidae
Forcipomyia		ZUR-47	5	Ceratopogonidae
Forcipomyia		ZUR-48	1	Ceratopogonidae
Forcipomyia		ZUR-49	3	Ceratopogonidae
Forcipomyia		ZUR-5	5	Ceratopogonidae
Forcipomyia		ZUR-50	2	Ceratopogonidae
Forcipomyia		ZUR-51	4	Ceratopogonidae
Forcipomyia		ZUR-52	1	Ceratopogonidae
Forcipomyia		ZUR-53	1	Ceratopogonidae
Forcipomyia		ZUR-54	2	Ceratopogonidae
Forcipomyia		ZUR-55	1	Ceratopogonidae
Forcipomyia		ZUR-56	85	Ceratopogonidae
Forcipomyia		ZUR-57	1	Ceratopogonidae
Forcipomyia		ZUR-59	3	Ceratopogonidae
Forcipomyia		ZUR-6	4	Ceratopogonidae
Forcipomyia		ZUR-60	8	Ceratopogonidae
Forcipomyia		ZUR-7	44	Ceratopogonidae
Forcipomyia		ZUR-70	1	Ceratopogonidae
Forcipomyia		ZUR-8	1	Ceratopogonidae
Forcipomyia		ZUR-9	6	Ceratopogonidae
Monohelea		ZUR-1	8	Ceratopogonidae
Monohelea		ZUR-2	42	Ceratopogonidae
Monohelea		ZUR-3	1	Ceratopogonidae
Palpomyia		ZUR-1	23	Ceratopogonidae
Palpomyia		ZUR-2	6	Ceratopogonidae
Palpomyia		ZUR-3	51	Ceratopogonidae
Palpomyia		ZUR-4	18	Ceratopogonidae
Palpomyia		ZUR-5	23	Ceratopogonidae
Palpomyia		ZUR-6	1	Ceratopogonidae
Palpomyia		ZUR-7	24	Ceratopogonidae
Palpomyia		ZUR-8	3	Ceratopogonidae
Parabezzia		ZUR-1	1	Ceratopogonidae
Schizonyxhelea		ZUR-1	8	Ceratopogonidae
Spinellihelea		brevicosta	19	Ceratopogonidae
Stilobezzia		ZUR-1	102	Ceratopogonidae
Stilobezzia		ZUR-2	7	Ceratopogonidae
Stilobezzia		ZUR-3	2	Ceratopogonidae
Stilobezzia		ZUR-4	2	Ceratopogonidae
Stilobezzia		ZUR-5	1	Ceratopogonidae
Stilobezzia		ZUR-6	1	Ceratopogonidae
Pseudodinia		meridionalis	36	Chamaemyiidae
Antillocladius		antecalvus Saether	18	Chironomidae
Antillocladius		arcuatus Saether	20	Chironomidae
Antillocladius		pluspilalus Saether	59	Chironomidae
Beardius		triangulatus Andersen & Saether	13	Chironomidae
Beardius		ZUR-1	1	Chironomidae
Bryophaenocladius		cf. psilacrus Saether	41	Chironomidae
Bryophaenocladius		ZUR-1	55	Chironomidae
Bryophaenocladius		ZUR-2	7	Chironomidae
Bryophaenocladius		ZUR-3	15	Chironomidae
Bryophaenocladius		ZUR-4	7	Chironomidae
Bryophaenocladius		ZUR-5	2	Chironomidae
Bryophaenocladius		ZUR-6	1	Chironomidae
Caladomyia		ZUR-1	2	Chironomidae
Caladomyia		ZUR-2	1	Chironomidae
CHIRCHIR-1		ZUR-1	1	Chironomidae
CHIRORTH-1		ZUR-1	1	Chironomidae
CHIRORTH-10		ZUR-1	1	Chironomidae
CHIRORTH-11		ZUR-1	2	Chironomidae
CHIRORTH-12		ZUR-1	1	Chironomidae
CHIRORTH-13		ZUR-1	3	Chironomidae
CHIRORTH-14		ZUR-1	1	Chironomidae
CHIRORTH-15		ZUR-1	11	Chironomidae
CHIRORTH-2		ZUR-1	8	Chironomidae
CHIRORTH-3		ZUR-1	17	Chironomidae
CHIRORTH-4		ZUR-1	12	Chironomidae
CHIRORTH-4		ZUR-2	10	Chironomidae
CHIRORTH-5		ZUR-1	4	Chironomidae
CHIRORTH-6		ZUR-1	3	Chironomidae
CHIRORTH-7		ZUR-1	3	Chironomidae
CHIRORTH-8		ZUR-1	1	Chironomidae
CHIRORTH-9		ZUR-1	2	Chironomidae
Compterosmittia		nerius (Curran)	43	Chironomidae
Compterosmittia		ZUR-1	104	Chironomidae
Compterosmittia		ZUR-2	1	Chironomidae
Corynoneura		ferelobata Sublette & Sasa	4	Chironomidae
Corynoneura		guanacaste Wiedenbrug et al	7	Chironomidae
Corynoneura		ZUR-1	3	Chironomidae
Corynoneura		ZUR-2	5	Chironomidae
Cricotopus		ZUR-1	1	Chironomidae
Cricotopus		ZUR-2	13	Chironomidae
Cricotopus		ZUR-3	3	Chironomidae
Cricotopus		ZUR-4	1	Chironomidae
Cricotopus		ZUR-5	1	Chironomidae
Cricotopus		ZUR-6	3	Chironomidae
Cricotopus		ZUR-7	2	Chironomidae
Cricotopus		ZUR-8	1	Chironomidae
Cryptochironomus		ZUR-1	4	Chironomidae
Dicrotendipes		ZUR-1	14	Chironomidae
Diplosmittia		forficata Andersen	4	Chironomidae
Diplosmittia		ZUR-1	1	Chironomidae
Diplosmittia		ZUR-2	2	Chironomidae
Einfeldia		ZUR-1	5	Chironomidae
Endotribelos		albatum Sublette & Sasa	14	Chironomidae
Endotribelos		grodhausi Sublette & Sasa	40	Chironomidae
Endotribelos		ZUR-1	5	Chironomidae
Eukiefferiella		ZUR-1	15	Chironomidae
Eukiefferiella		ZUR-2	1	Chironomidae
Eukiefferiella		ZUR-3	6	Chironomidae
Gravatamberus		guatemaltecus Mendes & Andersen	18	Chironomidae
Irisobrillia		longicosta Oliver	10	Chironomidae
Krenosmittia		ZUR-1	2	Chironomidae
Limnophyes		guatemalensis Sublette & Sasa	142	Chironomidae
Limnophyes		mariae Sublette & Sasa	37	Chironomidae
Lipurometriocnemus		glabalus Saether	27	Chironomidae
Lipurometriocnemus		ZUR-1	8	Chironomidae
Lipurometriocnemus		ZUR-2	36	Chironomidae
Lipurometriocnemus		ZUR-3	4	Chironomidae
Litocladius		chavarriai Mendes et al	34	Chironomidae
Lopescladius	Cordiella	ZUR-1	8	Chironomidae
Lopescladius	Cordiella	ZUR-2	2	Chironomidae
Mesosmittia		patrihortae Saether	22	Chironomidae
Mesosmittia		ZUR-1	1	Chironomidae
Mesosmittia		ZUR-2	1	Chironomidae
Metriocnemus		costatus Sublette & Sasa	47	Chironomidae
Metriocnemus		ZUR1	1	Chironomidae
Metriocnemus		ZUR-3	6	Chironomidae
Nandeva		latiloba Saether & Roque	2	Chironomidae
Nanocladius		ZUR-1	8	Chironomidae
Nilothauma		ZUR-1	3	Chironomidae
Nilothauma		ZUR-2	8	Chironomidae
Onconeura		ZUR-1	3	Chironomidae
Parachironomus		ZUR-1	4	Chironomidae
Parakiefferiella		ZUR-1	2	Chironomidae
Parametriocnemus		ZUR-1	31	Chironomidae
Parametriocnemus		ZUR-2	39	Chironomidae
Parametriocnemus		ZUR-3	13	Chironomidae
Parametriocnemus		ZUR-4	2	Chironomidae
Paraphaenocladius		exagitans longipes Saether & Wang	113	Chironomidae
Parochlus		araucanus group	3	Chironomidae
Phaenopsectra		ZUR-1	1	Chironomidae
Polypedilum	Tripodura	apicatum Townes	32	Chironomidae
Polypedilum	Tripodura	luteopedis Sublette & Sasa	75	Chironomidae
Polypedilum	Tripodura	obelos Sublette & Sasa	2	Chironomidae
Polypedilum	Polypedilium	panacu Mendes et al	3	Chironomidae
Polypedilum	Pentapedilium	ZUR-1	89	Chironomidae
Polypedilum	Polypedilium	ZUR-1	10	Chironomidae
Polypedilum	Uresipedilum	ZUR-1	2	Chironomidae
Polypedilum	Polypedilium	ZUR-2	4	Chironomidae
Polypedilum	Tripodura	ZUR-2	10	Chironomidae
Polypedilum	Polypedilium	ZUR-3	1	Chironomidae
Procladius	Procladius	ZUR-1	1	Chironomidae
Pseudorthocladius		ZUR-1	1	Chironomidae
Pseudosmittia		forcipata (Goetghebuer)	38	Chironomidae
Pseudosmittia		windwardensis (Saether)	75	Chironomidae
Pseudosmittia		ZUR-1	49	Chironomidae
Rheotanytarsus		cf. contrerasi Andersen & Saether	6	Chironomidae
Rheotanytarsus		cf. guanacastensis Kyerematen & Andersen	1	Chironomidae
Rheotanytarsus		scutulatus Kyerematen & Andersen	4	Chironomidae
Rheotanytarsus		subtilis Kyerematen & Andersen	1	Chironomidae
Rheotanytarsus		ZUR-1	20	Chironomidae
Rietha		ZUR-1	15	Chironomidae
Stempellinella		ZUR-1	4	Chironomidae
Stenochironomus		cf. varius Borkent	1	Chironomidae
Stenochironomus		nudipupa Borkent	14	Chironomidae
Stenochironomus		ZUR-1	7	Chironomidae
Stenochironomus		ZUR-2	1	Chironomidae
Stenochironomus		ZUR-3	16	Chironomidae
Stenochironomus		ZUR-4	5	Chironomidae
Stenochironomus		ZUR-6	2	Chironomidae
Stenochironomus		ZUR-7	2	Chironomidae
Stenochironomus		ZUR-8	2	Chironomidae
Stictocladius		ZUR-1	1	Chironomidae
Synorthocladius		ZUR-1	2	Chironomidae
Tanytarsus		cf. caipira Trivinho-Strixino & Strixino	1	Chironomidae
Tanytarsus		ZUR-1	27	Chironomidae
Tanytarsus		ZUR-2	22	Chironomidae
Tanytarsus		ZUR-3	34	Chironomidae
Tanytarsus		ZUR-4	2	Chironomidae
Tanytarsus		ZUR-5	16	Chironomidae
Tanytarsus		ZUR-6	14	Chironomidae
Tanytarsus		ZUR-7	1	Chironomidae
Tanytarsus		ZUR-8	1	Chironomidae
Thienemannimyia	Thienemannimyia	ZUR-1	15	Chironomidae
Xestochironomus		ankylis Sublette & Sasa	5	Chironomidae
Xestochironomus		gilvus Borkent	2	Chironomidae
Xestochironomus		latilobus Borkent	27	Chironomidae
Xestochironomus		ZUR-1	8	Chironomidae
Zavrelimyia	Paramerina	fasciata (Sublette & Sasa)	22	Chironomidae
Acanthopeltastes		curvinervis	1	Chloropidae
Agrophaspidium		minutum	1	Chloropidae
Agrophaspidium		ZUR-01	1	Chloropidae
Apallates		ZUR-01	34	Chloropidae
Apotropina		ZUR-01	42	Chloropidae
Apotropina		ZUR-02	2	Chloropidae
Biorbitella		costaricana	3	Chloropidae
Biorbitella		nigrinotata	38	Chloropidae
Biorbitella		orbitalis	219	Chloropidae
Chaetochlorops		scutellaris	4	Chloropidae
Chlorops		ZUR-01	3	Chloropidae
Chlorops		ZUR-02	2	Chloropidae
Conioscinella		ZUR-01	72	Chloropidae
Conioscinella		ZUR-02	35	Chloropidae
Conioscinella		ZUR-03	7	Chloropidae
Conioscinella		ZUR-05	23	Chloropidae
Conioscinella		ZUR-06	1	Chloropidae
Conioscinella		ZUR-07	157	Chloropidae
Conioscinella		ZUR-08	9	Chloropidae
Conioscinella		ZUR-09	1	Chloropidae
Conioscinella		ZUR-10	4	Chloropidae
Conioscinella		ZUR-11	16	Chloropidae
Conioscinella		ZUR-12	2	Chloropidae
Conioscinella		ZUR-13	1	Chloropidae
Conioscinella		ZUR-16	3	Chloropidae
Conioscinella		ZUR-17	11	Chloropidae
Conioscinella		ZUR-18	2	Chloropidae
Conioscinella		ZUR-19	1	Chloropidae
Conioscinella		ZUR-20	1	Chloropidae
Conioscinella		ZUR-22	2	Chloropidae
Coryphisoptron		ZUR-01	1	Chloropidae
Discogastrella		gruenbergi	32	Chloropidae
Eugaurax		ZUR-01	290	Chloropidae
Fiebrigella		ZUR-01	4	Chloropidae
Fiebrigella		ZUR-02	1	Chloropidae
Fiebrigella		ZUR-03	1	Chloropidae
Gaurax		ZUR-01	30	Chloropidae
Gaurax		ZUR-02	5	Chloropidae
Gaurax		ZUR-03	1	Chloropidae
Gaurax		ZUR-04	2	Chloropidae
Gaurax		ZUR-05	1	Chloropidae
Hippelates		ZUR-01	1	Chloropidae
Hippelates		ZUR-02	2	Chloropidae
Malloewia		nitida	23	Chloropidae
Malloewia		ZUR-01	5	Chloropidae
Notaulacella		ZUR-01	3	Chloropidae
Notaulacella		ZUR-02	1	Chloropidae
Notaulacella		ZUR-03	1	Chloropidae
Olcanabates		ZUR-01	28	Chloropidae
Olcanabates		ZUR-02	47	Chloropidae
Olcella		ZUR-01	19	Chloropidae
Olcella		ZUR-02	13	Chloropidae
Olcella		ZUR-03	2	Chloropidae
Olcella		ZUR-04	1	Chloropidae
Olcella		ZUR-05	2	Chloropidae
Onychaspidium		ZUR-02	2	Chloropidae
Oscinella		ZUR-01	1	Chloropidae
Oscinella		ZUR-03	31	Chloropidae
Parectecephala		ZUR-01	1	Chloropidae
Pseudogaurax		ZUR-01	19	Chloropidae
Pseudogaurax		ZUR-03	7	Chloropidae
Psilacrum		ZUR-01	5	Chloropidae
Psilacrum		ZUR-02	1	Chloropidae
Rhopalopterum		ZUR-02	1	Chloropidae
Thaumatomyia		ZUR-01	10	Chloropidae
Thaumatomyia		ZUR-02	1	Chloropidae
Tricimba		ZUR-01	41	Chloropidae
Tricimba		ZUR-02	67	Chloropidae
Tricimba		ZUR-03	26	Chloropidae
Tricimba		ZUR-04	9	Chloropidae
Tricimba		ZUR-05	119	Chloropidae
Tricimba		ZUR-06	11	Chloropidae
Tricimba		ZUR-07	1	Chloropidae
Tricimba		ZUR-08	17	Chloropidae
Tricimba		ZUR-09	6	Chloropidae
Tricimba		ZUR-10	1	Chloropidae
Tricimba		ZUR-11	11	Chloropidae
Tricimba		ZUR-12	7	Chloropidae
Tricimba		ZUR-13	35	Chloropidae
Tricimba		ZUR-14	1	Chloropidae
Tricimba		ZUR-15	6	Chloropidae
Tricimba		ZUR-16	12	Chloropidae
Tricimba		ZUR-17	3	Chloropidae
Tricimba		ZUR-18	1	Chloropidae
Tricimba		ZUR-20	1	Chloropidae
Tricimba		ZUR-21	1	Chloropidae
Trigonomma		ZUR-01	5	Chloropidae
Trigonomma		ZUR-03	2	Chloropidae
Czernyola		concinna	88	Clusiidae
Hendelia		mirabilis	3	Clusiidae
Hendelia		putealis	2	Clusiidae
Heteromeringia		czernyi	1	Clusiidae
Sobarocephala		"n. sp. 1 Zurqui"	3	Clusiidae
Sobarocephala		annulata	7	Clusiidae
Sobarocephala		cacumen	4	Clusiidae
Sobarocephala		lobillis	1	Clusiidae
Sobarocephala		longipollex	1	Clusiidae
Sobarocephala		picta	2	Clusiidae
Sobarocephala		pilata	1	Clusiidae
Sobarocephala		sp n nr-lanei	1	Clusiidae
Sobarocephala		sp n plumata-group	2	Clusiidae
Sobarocephala		sp. n. nr-palpata	16	Clusiidae
Gyroconops		ZUR1	1	Conopidae
Physocephala		lugubris	1	Conopidae
Stylogaster		costaricae	4	Conopidae
Stylogaster		horvathi	24	Conopidae
Stylogaster		ZUR4	43	Conopidae
Stylogaster		ZUR6	11	Conopidae
Stylogaster		ZUR7	1	Conopidae
Stylogaster		ZUR9	1	Conopidae
Zodion		ZUR1	1	Conopidae
Corethrella		curta	113	Corethrellidae
Corethrella		fusciradialis	1	Corethrellidae
Corethrella		inornata	61	Corethrellidae
Corethrella		pallida	55	Corethrellidae
Corethrella		rotunda	1	Corethrellidae
Corethrella		ZUR-1	36	Corethrellidae
Corethrella		ZUR-2	2	Corethrellidae
Lochmostylia		borgmeyeri Hendel 1934	1	Ctenostylidae
Aedes	Protomacleaya	aitkeni	2	Culicidae
Aedes	Howardina	allotecnon	7	Culicidae
Aedes	Ochlerotatus	nubilis	1	Culicidae
Aedes	Howardina	quadrivittatus	1	Culicidae
Aedes	Howardina	spinosus	1	Culicidae
Anopheles	Anopheles	eiseni	2	Culicidae
Culex	Carrollia	bihaicolus	2	Culicidae
Culex	Culex	bonneae	3	Culicidae
Culex	Culex	pinarocampa	6	Culicidae
Culex	Culex	pseudostigmatosoma	3	Culicidae
Culex	Neoculex	ZADBI-1	2	Culicidae
Culiseta		particeps	1	Culicidae
Shannoniana		ZADBI-1	3	Culicidae
Diadocidia		zur-01	1	Diadocidiidae
Diastata		ZADBI-1	12	Diastatidae
Rhipidita		zur-01	29	Ditomyiidae
Rhipidita		zur-02	29	Ditomyiidae
Rhipidita		zur-03	15	Ditomyiidae
Rhipidita		zur-04	5	Ditomyiidae
Rhipidita		zur-05	12	Ditomyiidae
Rhipidita		zur-10	1	Ditomyiidae
Rhipidita		zur-11	2	Ditomyiidae
Rhipidita		zur-13	4	Ditomyiidae
Dixella		maculata	5	Dixidae
Dixella		shannoni	66	Dixidae
Achalcinae gen.nov.		CR-001	101	Dolichopodidae
Achalcinae gen.nov.		CR-006	21	Dolichopodidae
Achalcinae gen.nov.		ZADBI-009	3	Dolichopodidae
Achalcinae gen.nov.		ZADBI-013	4	Dolichopodidae
Achalcinae gen.nov.		ZADBI-025	1	Dolichopodidae
Achalcinae gen.nov.		ZADBI-028	11	Dolichopodidae
Achalcinae gen.nov.		ZADBI-074	2	Dolichopodidae
Achalcinae gen.nov.		ZADBI-076	4	Dolichopodidae
Achalcinae gen.nov.		ZADBI-077	1	Dolichopodidae
Achalcinae gen.nov.		ZADBI-078	1	Dolichopodidae
Achalcus		costaricensis Pollet, 2005	1	Dolichopodidae
Achalcus		CR-002	18	Dolichopodidae
Achalcus		CR-005	9	Dolichopodidae
Achalcus		CR-007	2	Dolichopodidae
Achalcus		CR-009	1	Dolichopodidae
Achalcus		trilineatus sp. n. Pollet	4	Dolichopodidae
Amblypsilopus		054-CRDL	93	Dolichopodidae
Amblypsilopus		060-CRDL	23	Dolichopodidae
Amblypsilopus		102-CRDL	2	Dolichopodidae
Amblypsilopus		109-CRDL	24	Dolichopodidae
Amblypsilopus		141-CRDL	3	Dolichopodidae
Argyra		ZADBI-001	13	Dolichopodidae
Argyra		ZADBI-002	3	Dolichopodidae
Argyra		ZADBI-003	1	Dolichopodidae
Argyra		ZADBI-004	1	Dolichopodidae
Chrysotimus		ZADBI-001	81	Dolichopodidae
Chrysotimus		ZADBI-003	5	Dolichopodidae
Chrysotimus		ZADBI-005	2059	Dolichopodidae
Chrysotimus		ZADBI-006	158	Dolichopodidae
Chrysotimus		ZADBI-008	15	Dolichopodidae
Chrysotus		brevicornis Van Duzee, 1933	3	Dolichopodidae
Chrysotus		chetifer Parent, 1934	10	Dolichopodidae
Chrysotus		corbieri Parent, 1934	12	Dolichopodidae
Chrysotus		discolor Loew, 1861	228	Dolichopodidae
Chrysotus		excisus species group	10	Dolichopodidae
Chrysotus		longipalpus species group	6	Dolichopodidae
Chrysotus		miripalpus Parent, 1928	1	Dolichopodidae
Chrysotus		picticornis Loew, 1862	2	Dolichopodidae
Chrysotus		pseudoniger Robinson, 1975	87	Dolichopodidae
Chrysotus		subcaudatus species group	5	Dolichopodidae
Chrysotus		ZADBI-001	35	Dolichopodidae
Chrysotus		ZADBI-002	8	Dolichopodidae
Chrysotus		ZADBI-003	675	Dolichopodidae
Chrysotus		ZADBI-004	33	Dolichopodidae
Chrysotus		ZADBI-005	70	Dolichopodidae
Chrysotus		ZADBI-006	307	Dolichopodidae
Chrysotus		ZADBI-007	86	Dolichopodidae
Chrysotus		ZADBI-008	14	Dolichopodidae
Chrysotus		ZADBI-009	4	Dolichopodidae
Chrysotus		ZADBI-010	2	Dolichopodidae
Chrysotus		ZADBI-011	1	Dolichopodidae
Coeloglutus		concavus Aldrich, 1896	1	Dolichopodidae
Condylostylus		033-CRDL	2	Dolichopodidae
Condylostylus		140-CRDL	1	Dolichopodidae
Condylostylus		141-CRDL	1	Dolichopodidae
Condylostylus		142-CRDL	1	Dolichopodidae
Condylostylus		atrolamellatus (Aldrich, 1901)	151	Dolichopodidae
Condylostylus		graenicheri (Van Duzee, 1929)	3	Dolichopodidae
Condylostylus		nr coxalis (Aldrich, 1901)	7	Dolichopodidae
Corindia		ZADBI-1	2	Dolichopodidae
Diaphorus		ZADBI-001	44	Dolichopodidae
Diaphorus		ZADBI-002	84	Dolichopodidae
Enlinia		ZADBI-001	4	Dolichopodidae
Enlinia		ZADBI-002	5	Dolichopodidae
Enlinia		ZADBI-003	69	Dolichopodidae
Enlinia		ZADBI-004	5	Dolichopodidae
Enlinia		ZADBI-005	11	Dolichopodidae
Enlinia		ZADBI-006	3	Dolichopodidae
Enlinia		ZADBI-007	1	Dolichopodidae
Harmstonia		ZADBI-001	58	Dolichopodidae
Medetera		nigrimanus Van Duzee, 1931	5	Dolichopodidae
Medetera		ZADBI-001	2	Dolichopodidae
Medetera		ZADBI-002	1	Dolichopodidae
Medetera		ZADBI-003	7	Dolichopodidae
Medetera		ZADBI-004	2	Dolichopodidae
Medetera		ZADBI-005	3	Dolichopodidae
Medetera		ZADBI-006	1	Dolichopodidae
Medetera		ZADBI-007	2	Dolichopodidae
Mesorhaga		sarukhani Bickel, 2007	22	Dolichopodidae
Mesorhaga		ZADBI-001	1	Dolichopodidae
Microcyrtura		ZADBI-001	4	Dolichopodidae
microdolichopodid		ZADBI-1	3	Dolichopodidae
Micromorphus		ZADBI-001	11	Dolichopodidae
Neoparentia		ZADBI-001	32	Dolichopodidae
Neoparentia		ZADBI-002	5	Dolichopodidae
Neoparentia		ZADBI-003	37	Dolichopodidae
Neoparentia		ZADBI-004	6	Dolichopodidae
Neoparentia		ZADBI-005	7	Dolichopodidae
Neoparentia		ZADBI-006	10	Dolichopodidae
Neoparentia		ZADBI-007	8	Dolichopodidae
Neoparentia		ZADBI-008	2	Dolichopodidae
Neoparentia		ZADBI-009	4	Dolichopodidae
Neoparentia		ZADBI-010	2	Dolichopodidae
Neurigona		ZADBI-001	44	Dolichopodidae
Neurigona		ZADBI-002	7	Dolichopodidae
Neurigona		ZADBI-003	1	Dolichopodidae
Neurigona		ZADBI-004	1	Dolichopodidae
Paraclius		ZADBI-002	5	Dolichopodidae
Paraclius		ZADBI-003	4	Dolichopodidae
Paraclius		ZADBI-004	16	Dolichopodidae
Paraclius		ZADBI-005	1	Dolichopodidae
Pelastoneurus		ZADBI-001	1	Dolichopodidae
Peloropeodes		ZADBI-001	25	Dolichopodidae
Peloropeodes		ZADBI-002	35	Dolichopodidae
Peloropeodes		ZADBI-003	5	Dolichopodidae
Peloropeodes		ZADBI-004	57	Dolichopodidae
Peloropeodes		ZADBI-005	2	Dolichopodidae
Peloropeodes		ZADBI-006	3	Dolichopodidae
Peloropeodes		ZADBI-007	16	Dolichopodidae
Peloropeodes		ZADBI-008	3	Dolichopodidae
Peloropeodes		ZADBI-009	1	Dolichopodidae
Peloropeodes		ZADBI-010	1	Dolichopodidae
Peloropeodes		ZADBI-011	1	Dolichopodidae
Peloropeodes		ZADBI-012	2	Dolichopodidae
Peloropeodes		ZADBI-013	1	Dolichopodidae
Peloropeodes		ZADBI-014	3	Dolichopodidae
Peloropeodes		ZADBI-015	2	Dolichopodidae
Plagioneurus		univitattus Loew, 1857	3	Dolichopodidae
Pseudosympycnus		ZADBI-001	204	Dolichopodidae
Somillus		ZADBI-001	327	Dolichopodidae
Somillus		ZADBI-002	14	Dolichopodidae
Stenopygium		punctipennis (Say, 1829)	7	Dolichopodidae
Stolidosoma		ZADBI-002	3	Dolichopodidae
Stolidosoma		ZADBI-003	4	Dolichopodidae
Stolidosoma		ZADBI-004	2	Dolichopodidae
Stolidosoma		ZADBI-005	5	Dolichopodidae
Stolidosoma		ZADBI-006	1	Dolichopodidae
Stolidosoma		ZADBI-007	2	Dolichopodidae
Symbolia		aldrichi Robinson, 1966	7	Dolichopodidae
Symbolia		hirticauda Robinson, 1966	8	Dolichopodidae
Symbolia		schildi Robinson, 1966	27	Dolichopodidae
Symbolia		ZADBI-001	7	Dolichopodidae
Symbolia		ZADBI-002	131	Dolichopodidae
Symbolia		ZADBI-003	136	Dolichopodidae
Symbolia		ZADBI-004	2	Dolichopodidae
Symbolia		ZADBI-009	9	Dolichopodidae
Symbolia		ZADBI-010	1	Dolichopodidae
Symbolia		ZADBI-012	1	Dolichopodidae
Symbolia		ZADBI-013	5	Dolichopodidae
Symbolia		ZADBI-015	1	Dolichopodidae
Sympycninae gen. nov.		ZADBI-001	12	Dolichopodidae
Sympycnus		ZADBI-001	320	Dolichopodidae
Sympycnus		ZADBI-002	56	Dolichopodidae
Sympycnus		ZADBI-003	20	Dolichopodidae
Sympycnus		ZADBI-004	6	Dolichopodidae
Sympycnus		ZADBI-005	18	Dolichopodidae
Sympycnus		ZADBI-006	27	Dolichopodidae
Sympycnus		ZADBI-007	1	Dolichopodidae
Sympycnus		ZADBI-008	5	Dolichopodidae
Sympycnus		ZADBI-009	47	Dolichopodidae
Sympycnus		ZADBI-010	29	Dolichopodidae
Sympycnus		ZADBI-011	44	Dolichopodidae
Sympycnus		ZADBI-012	44	Dolichopodidae
Sympycnus		ZADBI-014	17	Dolichopodidae
Sympycnus		ZADBI-015	16	Dolichopodidae
Sympycnus		ZADBI-016	3	Dolichopodidae
Sympycnus		ZADBI-018	1	Dolichopodidae
Sympycnus		ZADBI-020	6	Dolichopodidae
Sympycnus		ZADBI-022	4	Dolichopodidae
Sympycnus		ZADBI-024	2	Dolichopodidae
Sympycnus		ZADBI-025	3	Dolichopodidae
Sympycnus		ZADBI-026	2	Dolichopodidae
Sympycnus		ZADBI-027	2	Dolichopodidae
Sympycnus		ZADBI-028	1	Dolichopodidae
Systenus		zurqui Bickel, 2015	4	Dolichopodidae
Tachytrechus		ZADBI-001	19	Dolichopodidae
Tachytrechus		ZADBI-002	22	Dolichopodidae
Tachytrechus		ZADBI-003	3	Dolichopodidae
Tachytrechus		ZADBI-004	1	Dolichopodidae
Tachytrechus		ZADBI-005	1	Dolichopodidae
Tachytrechus		ZADBI-006	1	Dolichopodidae
Thrypticus		spretus Parent, 1934	44	Dolichopodidae
Thrypticus		ZADBI-001	14	Dolichopodidae
Thrypticus		ZADBI-002	23	Dolichopodidae
Thrypticus		ZADBI-003	2	Dolichopodidae
Thrypticus		ZADBI-004	2	Dolichopodidae
Viridigona		costaricensis Naglis, 2003	1	Dolichopodidae
Viridigona		puntarena Naglis, 2003	3	Dolichopodidae
Chymomyza		2	1	Drosophilidae
Cladochaeta		1	31	Drosophilidae
Cladochaeta		2	7	Drosophilidae
Cladochaeta		3	6	Drosophilidae
Cladochaeta		4	19	Drosophilidae
Cladochaeta		5	2	Drosophilidae
Cladochaeta		6	8	Drosophilidae
Cladochaeta		7	30	Drosophilidae
Cladochaeta		8	8	Drosophilidae
Cladochaeta		9	10	Drosophilidae
Cladochaeta		10	3	Drosophilidae
Cladochaeta		11	15	Drosophilidae
Cladochaeta		12	8	Drosophilidae
Cladochaeta		13	2	Drosophilidae
Cladochaeta		14	73	Drosophilidae
Cladochaeta		15	6	Drosophilidae
Cladochaeta		16	6	Drosophilidae
Cladochaeta		17	2	Drosophilidae
Cladochaeta		18	2	Drosophilidae
Cladochaeta		19	1	Drosophilidae
Cladochaeta		20	3	Drosophilidae
Cladochaeta		21	1	Drosophilidae
Cladochaeta		22	3	Drosophilidae
Cladochaeta		23	3	Drosophilidae
Diathoneura		1	36	Drosophilidae
Diathoneura		2	7	Drosophilidae
Diathoneura		3	18	Drosophilidae
Diathoneura		4	3	Drosophilidae
Diathoneura		5	7	Drosophilidae
Diathoneura		6	6	Drosophilidae
Diathoneura		7	6	Drosophilidae
Diathoneura		8	4	Drosophilidae
Diathoneura		9	50	Drosophilidae
Diathoneura		10	29	Drosophilidae
Diathoneura		11	1	Drosophilidae
Diathoneura		12	25	Drosophilidae
Diathoneura		13	19	Drosophilidae
Diathoneura		14	7	Drosophilidae
Diathoneura		15	20	Drosophilidae
Diathoneura		16	4	Drosophilidae
Diathoneura		17	3	Drosophilidae
Diathoneura		18	17	Drosophilidae
Diathoneura		19	4	Drosophilidae
Diathoneura		20	5	Drosophilidae
Diathoneura		21	9	Drosophilidae
Diathoneura		22	5	Drosophilidae
Diathoneura		23	7	Drosophilidae
Diathoneura		26	10	Drosophilidae
Diathoneura		27	3	Drosophilidae
Diathoneura		28	3	Drosophilidae
Diathoneura		29	17	Drosophilidae
Diathoneura		30	22	Drosophilidae
Diathoneura		31	3	Drosophilidae
Diathoneura		32	3	Drosophilidae
Diathoneura		33	7	Drosophilidae
Diathoneura		34	1	Drosophilidae
Diathoneura		35	1	Drosophilidae
Diathoneura		36	1	Drosophilidae
Diathoneura		37	1	Drosophilidae
Diathoneura		38	1	Drosophilidae
Diathoneura		39	1	Drosophilidae
Drosophila		Bromeliae gr. sp. 1	1	Drosophilidae
Drosophila		Bromeliae gr. sp. 2	1	Drosophilidae
Drosophila		Bromeliae gr. sp. 3	1	Drosophilidae
Drosophila		Flavopilosa gr. sp. 1	7	Drosophilidae
Drosophila		Flavopilosa gr. sp. 2	1	Drosophilidae
Drosophila		Flavopilosa gr. sp. 3	1	Drosophilidae
Drosophila		Onychophora gr. sp. 1	4	Drosophilidae
Drosophila		Onychophora gr. sp. 2	1	Drosophilidae
DRSPA		1	1	Drosophilidae
DRSPA		2	1	Drosophilidae
DRSPA		3	1	Drosophilidae
DRSPA		4	1	Drosophilidae
DRSPA		5	1	Drosophilidae
DRSPA		7	1	Drosophilidae
DRSPA		8	1	Drosophilidae
DRSPA		9	1	Drosophilidae
DRSPA		10	1	Drosophilidae
DRSPA		13	1	Drosophilidae
DRSPA		14	1	Drosophilidae
DRSPA		15	1	Drosophilidae
DRSPA		16	1	Drosophilidae
DRSPA		17	1	Drosophilidae
DRSPA		18	1	Drosophilidae
DRSPA		19	1	Drosophilidae
DRSPA		20	1	Drosophilidae
DRSPA		21	1	Drosophilidae
DRSPA		22	1	Drosophilidae
DRSPA		23	1	Drosophilidae
DRSPA		24	1	Drosophilidae
DRSPA		25	1	Drosophilidae
DRSPA		26	1	Drosophilidae
DRSPA		27	1	Drosophilidae
DRSPA		28	1	Drosophilidae
DRSPA		29	1	Drosophilidae
DRSPA		30	1	Drosophilidae
DRSPA		31	1	Drosophilidae
DRSPA		32	1	Drosophilidae
DRSPA		33	1	Drosophilidae
DRSPA		34	1	Drosophilidae
DRSPA		35	1	Drosophilidae
DRSPA		36	1	Drosophilidae
DRSPA		37	1	Drosophilidae
DRSPA		38	1	Drosophilidae
DRSPA		40	1	Drosophilidae
DRSPA		41	1	Drosophilidae
DRSPA		42	1	Drosophilidae
DRSPA		43	1	Drosophilidae
DRSPA		44	1	Drosophilidae
DRSPA		46	1	Drosophilidae
DRSPA		47	1	Drosophilidae
DRSPA		48	1	Drosophilidae
DRSPA		49	1	Drosophilidae
DRSPA		50	1	Drosophilidae
DRSPA		51	1	Drosophilidae
DRSPA		53	1	Drosophilidae
DRSPA		54	1	Drosophilidae
DRSPA		55	1	Drosophilidae
DRSPA		56	1	Drosophilidae
DRSPA		57	1	Drosophilidae
Genus B		1	3	Drosophilidae
Genus B		2	3	Drosophilidae
Genus C		1	2	Drosophilidae
Genus C		2	1	Drosophilidae
Genus E		1	1	Drosophilidae
Genus E		2	2	Drosophilidae
Genus G		1	6	Drosophilidae
Genus G		2	2	Drosophilidae
Hirtodrosophila		1	7	Drosophilidae
Hirtodrosophila		2	5	Drosophilidae
Hirtodrosophila		3	5	Drosophilidae
Hirtodrosophila		4	1	Drosophilidae
Hirtodrosophila		5	5	Drosophilidae
Hirtodrosophila		8	1	Drosophilidae
Hirtodrosophila		9	1	Drosophilidae
Hirtodrosophila		12	1	Drosophilidae
Laccodrosophila		1	4	Drosophilidae
Laccodrosophila		2	1	Drosophilidae
Leucophenga		1	1	Drosophilidae
Leucophenga		2	1	Drosophilidae
Leucophenga		3	1	Drosophilidae
Microdrosophila		1	40	Drosophilidae
Microdrosophila		2	83	Drosophilidae
Microdrosophila		3	28	Drosophilidae
Microdrosophila		4	19	Drosophilidae
Microdrosophila		5	56	Drosophilidae
Microdrosophila		6	6	Drosophilidae
Microdrosophila		7	1	Drosophilidae
Mycodrosophila		1	10	Drosophilidae
Mycodrosophila		2	1	Drosophilidae
Neotanygastrella		1	2	Drosophilidae
Paramycodrosophila		2	3	Drosophilidae
Paramycodrosophila		3	6	Drosophilidae
Paramycodrosophila		4	2	Drosophilidae
Paramycodrosophila		5	1	Drosophilidae
Paramycodrosophila		6	6	Drosophilidae
Scaptomyza		1	7	Drosophilidae
Scaptomyza		2	11	Drosophilidae
Scaptomyza		3	1	Drosophilidae
Scaptomyza		4	6	Drosophilidae
Stegana		1	20	Drosophilidae
Stegana		2	5	Drosophilidae
Stegana		3	3	Drosophilidae
Stegana		4	3	Drosophilidae
Stegana		5	2	Drosophilidae
Stegana		6	1	Drosophilidae
Stegana		7	1	Drosophilidae
Stegana		8	1	Drosophilidae
Stegana		10	1	Drosophilidae
Stegana		11	1	Drosophilidae
Stegana		12	1	Drosophilidae
Stegana		13	1	Drosophilidae
Stegana		14	3	Drosophilidae
Zygothrica		1	75	Drosophilidae
Zygothrica		2	3	Drosophilidae
Zygothrica		3	1	Drosophilidae
Zygothrica		4	9	Drosophilidae
Zygothrica		5	2	Drosophilidae
Zygothrica		8	1	Drosophilidae
Zygothrica		9	2	Drosophilidae
Zygothrica		10	1	Drosophilidae
Zygothrica		11	2	Drosophilidae
Zygothrica		12	2	Drosophilidae
Zygothrica		13	25	Drosophilidae
Zygothrica		14	2	Drosophilidae
Zygothrica		15	1	Drosophilidae
Zygothrica		16	1	Drosophilidae
Zygothrica		17	3	Drosophilidae
Zygothrica		18	3	Drosophilidae
Zygothrica		19	48	Drosophilidae
Zygothrica		20	1	Drosophilidae
Zygothrica		21	2	Drosophilidae
Zygothrica		22	1	Drosophilidae
Zygothrica		23	4	Drosophilidae
Zygothrica		24	1	Drosophilidae
Zygothrica		25	1	Drosophilidae
Zygothrica		26	5	Drosophilidae
Zygothrica		28	6	Drosophilidae
Zygothrica		29	4	Drosophilidae
Zygothrica		31	3	Drosophilidae
Zygothrica		32	1	Drosophilidae
Zygothrica		33	1	Drosophilidae
Zygothrica		34	1	Drosophilidae
Zygothrica		35	1	Drosophilidae
Zygothrica		36	3	Drosophilidae
Zygothrica		37	6	Drosophilidae
Zygothrica		38	3	Drosophilidae
Zygothrica		39	1	Drosophilidae
Zygothrica		40	1	Drosophilidae
Zygothrica		41	1	Drosophilidae
Zygothrica		42	18	Drosophilidae
Zygothrica		43	2	Drosophilidae
Zygothrica		44	1	Drosophilidae
Zygothrica		45	1	Drosophilidae
Zygothrica		46	1	Drosophilidae
Zygothrica		47	1	Drosophilidae
Zygothrica		50	3	Drosophilidae
Zygothrica		52	3	Drosophilidae
Zygothrica		53	2	Drosophilidae
Chelipoda		mexicana	45	Empididae
Chelipoda		rhabdoptera	30	Empididae
Chelipoda		ZUR-1	16	Empididae
Clinocera		woodi	1	Empididae
Colabris		ZUR-1	2	Empididae
Empis		ZUR-1	25	Empididae
Empis		ZUR-3	62	Empididae
Empis		ZUR-4	5	Empididae
Hemerodromia		ZUR-1	2	Empididae
Hemerodromia		ZUR-2	1	Empididae
Hilarempis		ZUR-1	12	Empididae
Lamprempis		ZUR-1	1	Empididae
Macrostomus s.l.		ZUR-1	24	Empididae
Macrostomus s.l.		ZUR-10	8	Empididae
Macrostomus s.l.		ZUR-11	6	Empididae
Macrostomus s.l.		ZUR-12	4	Empididae
Macrostomus s.l.		ZUR-13	14	Empididae
Macrostomus s.l.		ZUR-14	3	Empididae
Macrostomus s.l.		ZUR-15	2	Empididae
Macrostomus s.l.		ZUR-16	1	Empididae
Macrostomus s.l.		ZUR-17	1	Empididae
Macrostomus s.l.		ZUR-2	3	Empididae
Macrostomus s.l.		ZUR-3	6	Empididae
Macrostomus s.l.		ZUR-4	1	Empididae
Macrostomus s.l.		ZUR-5	19	Empididae
Macrostomus s.l.		ZUR-6	17	Empididae
Macrostomus s.l.		ZUR-7	13	Empididae
Macrostomus s.l.		ZUR-8	1	Empididae
Neoplasta		ZUR-1	7	Empididae
Neoplasta		ZUR-3	12	Empididae
Neoplasta		ZUR-4	6	Empididae
Rhamphomyia		ZUR-1	6	Empididae
Rhamphomyia		ZUR-2	2	Empididae
Rhamphomyia		ZUR-3	17	Empididae
Roederiodes		ZUR-1	1	Empididae
Beckeriella		ZADBI-1	68	Ephydridae
Brachydeutera		neotropica	30	Ephydridae
Dagus		rostratus	5	Ephydridae
Discocerina		nitida	122	Ephydridae
Discocerina		trilineata	5	Ephydridae
Discocerina		ZADBI-1	1104	Ephydridae
Discocerina		ZADBI-2	6	Ephydridae
Hyadina		ZADBI-1	38	Ephydridae
Hyadina		ZADBI-2	59	Ephydridae
Hydrellia		ZADBI-1	41	Ephydridae
Hydrochasma		ZADBI-1	39	Ephydridae
Lamproclasiopa		nana	7	Ephydridae
Lamproclasiopa		ZADBI-1	40	Ephydridae
Lamproclasiopa		ZADBI-2	56	Ephydridae
Lamproclasiopa		ZADBI-3	4	Ephydridae
Limnellia		huachuca	1	Ephydridae
Mimapsilopa		metatarsata	30	Ephydridae
Nostima		ZADBI-1	17	Ephydridae
Nostima		ZADBI-2	10	Ephydridae
Nostima		ZADBI-4	11	Ephydridae
Nostima		ZADBI-5	2	Ephydridae
Nostima		ZADBI-6	9	Ephydridae
Nostima		ZADBI-7	4	Ephydridae
Ochthera		regalis	6	Ephydridae
Orasiopa		mera	1	Ephydridae
Paralimna		meridionalis	87	Ephydridae
Parydra		ZADBI-1	8	Ephydridae
Pectinifer		aeneus	1	Ephydridae
Philygria		ZADBI-1	19	Ephydridae
Physemops		nemorosus	29	Ephydridae
Polytrichophora		pulchra	6	Ephydridae
Psilopa		ZADBI-1	3	Ephydridae
Scatophila		ZADBI-1	17	Ephydridae
Scatophila		ZADBI-2	21	Ephydridae
Typopsilopa		atra	20	Ephydridae
Zeros		calverti	38	Ephydridae
Zeros		ZADBI-1	7	Ephydridae
Euryomma		ZADBI-1	1	Fanniidae
Fannia		ZADBI-1	2	Fanniidae
Fannia		ZADBI-10	1	Fanniidae
Fannia		ZADBI-11	17	Fanniidae
Fannia		ZADBI-12	1	Fanniidae
Fannia		ZADBI-2	1	Fanniidae
Fannia		ZADBI-3	1	Fanniidae
Fannia		ZADBI-5	5	Fanniidae
Fannia		ZADBI-6	1	Fanniidae
Fannia		ZADBI-7	2	Fanniidae
Fannia		ZADBI-8	1	Fanniidae
Fannia		ZADBI-9	1	Fanniidae
Neorhinotora		ZUR-1	2	Heleomyzidae
Suillia		ZUR-1	12	Heleomyzidae
Ornithomyia		ambigua	1	Hippoboscidae
Austrodromia		ZUR-1	178	Hybotidae
Austrodromia		ZUR-2	4	Hybotidae
Baeodromia		ZUR-1	1	Hybotidae
Baeodromia		ZUR-2	1	Hybotidae
Chaetodromia		ZUR-1	18	Hybotidae
Chaetodromia		ZUR-2	2	Hybotidae
Chvalaea		ZUR-1	14	Hybotidae
Chvalaea		ZUR-2	1	Hybotidae
Chvalaea		ZUR-3	3	Hybotidae
Crossopalpus		ZUR-1	2	Hybotidae
Crossopalpus		ZUR-2	1	Hybotidae
Drapetis		ZUR-1	321	Hybotidae
Drapetis		ZUR-2	8	Hybotidae
Drapetis		ZUR-4	1	Hybotidae
Drapetis		ZUR-5	1	Hybotidae
Drapetis		ZUR-6	1	Hybotidae
Elaphropeza		ZUR-1	1	Hybotidae
Elaphropeza		ZUR-2	6	Hybotidae
Elaphropeza		ZUR-3	1	Hybotidae
Elaphropeza		ZUR-4	5	Hybotidae
Elaphropeza		ZUR-5	4	Hybotidae
Elaphropeza		ZUR-6	1	Hybotidae
Elaphropeza		ZUR-7	2	Hybotidae
Euhybus		ZUR-1	1	Hybotidae
Euhybus		ZUR-2	2	Hybotidae
[truncated: 2,334 more rows]
