# Supplementary material for: Comprehensive inventory of true flies (Diptera) at a tropical site
Source: Commun Biol. 2018 Mar 22;1:21. doi: 10.1038/s42003-018-0022-x (PMC6123690; doi:10.1038/s42003-018-0022-x)
Supplement: Supplementary file 3 — Supplementary Data 2(XLSX 460 kb) [file 42003_2018_22_MOESM3_ESM.xlsx]

## Sheet: Malaise trap 1
MT 1
590	50
1	1	0
1	2	0
1	3	0
1	4	0
1	5	0
1	6	0
1	7	0
1	8	0
1	9	0
1	10	0
1	11	0
1	12	0
1	13	0
1	14	0
1	15	0
1	16	0
1	17	0
1	18	0
1	19	0
1	20	0
1	21	0
1	22	0
1	23	0
1	24	0
1	25	0
1	26	0
1	27	0
1	28	0
1	29	0
1	30	0
1	31	0
1	32	0
1	33	0
1	34	0
1	35	0
1	36	0
1	37	0
1	38	0
1	39	0
1	40	0
1	41	1
1	42	0
1	43	0
1	44	0
1	45	0
1	46	0
1	47	0
1	48	0
1	49	0
1	50	0
2	1	0
2	2	0
2	3	0
2	4	0
2	5	0
2	6	0
2	7	0
2	8	0
2	9	0
2	10	0
2	11	0
2	12	0
2	13	0
2	14	0
2	15	0
2	16	0
2	17	0
2	18	0
2	19	0
2	20	0
2	21	0
2	22	0
2	23	0
2	24	0
2	25	0
2	26	0
2	27	0
2	28	0
2	29	0
2	30	0
2	31	0
2	32	0
2	33	0
2	34	0
2	35	0
2	36	0
2	37	0
2	38	0
2	39	0
2	40	0
2	41	0
2	42	0
2	43	0
2	44	1
2	45	0
2	46	1
2	47	2
2	48	1
2	49	0
2	50	0
3	1	0
3	2	0
3	3	0
3	4	0
3	5	0
3	6	0
3	7	0
3	8	0
3	9	0
3	10	0
3	11	0
3	12	0
3	13	0
3	14	0
3	15	0
3	16	0
3	17	0
3	18	0
3	19	0
3	20	0
3	21	0
3	22	0
3	23	0
3	24	0
3	25	0
3	26	0
3	27	0
3	28	0
3	29	0
3	30	0
3	31	0
3	32	1
3	33	0
3	34	0
3	35	0
3	36	1
3	37	0
3	38	0
3	39	0
3	40	0
3	41	0
3	42	0
3	43	0
3	44	0
3	45	0
3	46	1
3	47	0
3	48	1
3	49	0
3	50	0
4	1	0
4	2	0
4	3	0
4	4	0
4	5	0
4	6	0
4	7	0
4	8	0
4	9	0
4	10	0
4	11	0
4	12	0
4	13	0
4	14	0
4	15	0
4	16	0
4	17	0
4	18	0
4	19	0
4	20	0
4	21	0
4	22	0
4	23	0
4	24	0
4	25	0
4	26	0
4	27	1
4	28	0
4	29	0
4	30	0
4	31	0
4	32	0
4	33	0
4	34	0
4	35	0
4	36	0
4	37	0
4	38	0
4	39	0
4	40	0
4	41	0
4	42	0
4	43	0
4	44	0
4	45	0
4	46	0
4	47	0
4	48	0
4	49	0
4	50	0
5	1	0
5	2	0
5	3	0
5	4	0
5	5	0
5	6	0
5	7	0
5	8	0
5	9	0
5	10	0
5	11	0
5	12	0
5	13	0
5	14	0
5	15	1
5	16	0
5	17	0
5	18	0
5	19	0
5	20	0
5	21	0
5	22	0
5	23	0
5	24	0
5	25	0
5	26	0
5	27	0
5	28	0
5	29	0
5	30	0
5	31	0
5	32	0
5	33	0
5	34	0
5	35	0
5	36	0
5	37	0
5	38	0
5	39	0
5	40	0
5	41	0
5	42	0
5	43	0
5	44	0
5	45	0
5	46	0
5	47	0
5	48	0
5	49	0
5	50	0
6	1	0
6	2	0
6	3	0
6	4	0
6	5	0
6	6	0
6	7	0
6	8	0
6	9	0
6	10	0
6	11	0
6	12	0
6	13	0
6	14	0
6	15	0
6	16	0
6	17	1
6	18	0
6	19	0
6	20	0
6	21	0
6	22	0
6	23	0
6	24	0
6	25	0
6	26	0
6	27	0
6	28	0
6	29	0
6	30	0
6	31	0
6	32	0
6	33	0
6	34	1
6	35	0
6	36	0
6	37	0
6	38	0
6	39	0
6	40	0
6	41	0
6	42	0
6	43	0
6	44	0
6	45	0
6	46	0
6	47	0
6	48	0
6	49	0
6	50	0
7	1	0
7	2	0
7	3	0
7	4	0
7	5	0
7	6	0
7	7	0
7	8	0
7	9	0
7	10	0
7	11	0
7	12	0
7	13	0
7	14	0
7	15	0
7	16	0
7	17	1
7	18	0
7	19	0
7	20	0
7	21	0
7	22	0
7	23	0
7	24	0
7	25	0
7	26	0
7	27	0
7	28	0
7	29	0
7	30	1
7	31	0
7	32	0
7	33	0
7	34	0
7	35	0
7	36	0
7	37	0
7	38	0
7	39	0
7	40	0
7	41	0
7	42	0
7	43	0
7	44	0
7	45	0
7	46	0
7	47	0
7	48	0
7	49	0
7	50	0
8	1	0
8	2	0
8	3	0
8	4	0
8	5	0
8	6	0
8	7	0
8	8	0
8	9	0
8	10	0
8	11	0
8	12	0
8	13	0
8	14	0
8	15	0
8	16	0
8	17	1
8	18	0
8	19	0
8	20	0
8	21	0
8	22	0
8	23	0
8	24	0
8	25	0
8	26	0
8	27	0
8	28	0
8	29	0
8	30	0
8	31	0
8	32	0
8	33	0
8	34	0
8	35	0
8	36	0
8	37	0
8	38	0
8	39	0
8	40	0
8	41	0
8	42	0
8	43	0
8	44	0
8	45	0
8	46	0
8	47	0
8	48	0
8	49	0
8	50	0
9	1	0
9	2	0
9	3	0
9	4	0
9	5	0
9	6	0
9	7	0
9	8	0
9	9	0
9	10	0
9	11	0
9	12	0
9	13	0
9	14	0
9	15	0
9	16	0
9	17	0
9	18	1
9	19	2
9	20	0
9	21	0
9	22	0
9	23	0
9	24	0
9	25	0
9	26	0
9	27	0
9	28	0
9	29	0
9	30	0
9	31	0
9	32	0
9	33	0
9	34	0
9	35	0
9	36	0
9	37	0
9	38	0
9	39	0
9	40	0
9	41	0
9	42	0
9	43	0
9	44	0
9	45	0
9	46	1
9	47	0
9	48	0
9	49	0
9	50	0
10	1	0
10	2	0
10	3	0
10	4	0
10	5	0
10	6	0
10	7	0
10	8	0
10	9	0
10	10	0
10	11	0
10	12	1
10	13	0
10	14	0
10	15	0
10	16	0
10	17	0
10	18	0
10	19	0
10	20	0
10	21	0
10	22	0
10	23	0
10	24	0
10	25	0
10	26	0
10	27	0
10	28	0
10	29	0
10	30	0
10	31	0
10	32	0
10	33	0
10	34	0
10	35	0
10	36	0
10	37	0
10	38	0
10	39	0
10	40	0
10	41	0
10	42	0
10	43	0
10	44	0
10	45	0
10	46	0
10	47	0
10	48	0
10	49	0
10	50	0
11	1	0
11	2	0
11	3	0
11	4	0
11	5	0
11	6	0
11	7	0
11	8	0
11	9	0
11	10	0
11	11	0
11	12	0
11	13	0
11	14	0
11	15	0
11	16	0
11	17	0
11	18	0
11	19	0
11	20	0
11	21	0
11	22	0
11	23	0
11	24	0
11	25	0
11	26	0
11	27	0
11	28	0
11	29	0
11	30	0
11	31	0
11	32	0
11	33	0
11	34	0
11	35	0
11	36	0
11	37	0
11	38	0
11	39	0
11	40	3
11	41	0
11	42	0
11	43	0
11	44	1
11	45	1
11	46	2
11	47	0
11	48	4
11	49	0
11	50	0
12	1	0
12	2	0
12	3	0
12	4	0
12	5	0
12	6	0
12	7	0
12	8	0
12	9	0
12	10	0
12	11	0
12	12	0
12	13	0
12	14	0
12	15	0
12	16	0
12	17	0
12	18	0
12	19	0
12	20	0
12	21	0
12	22	0
12	23	0
12	24	0
12	25	0
12	26	0
12	27	0
12	28	0
12	29	0
12	30	0
12	31	0
12	32	0
12	33	0
12	34	0
12	35	0
12	36	0
12	37	0
12	38	0
12	39	0
12	40	0
12	41	0
12	42	0
12	43	1
12	44	0
12	45	0
12	46	0
12	47	0
12	48	0
12	49	0
12	50	0
13	1	0
13	2	0
13	3	0
13	4	0
13	5	0
13	6	0
13	7	0
13	8	0
13	9	0
13	10	0
13	11	0
13	12	0
13	13	0
13	14	0
13	15	0
13	16	1
13	17	0
13	18	1
13	19	0
13	20	0
13	21	0
13	22	0
13	23	0
13	24	0
13	25	0
13	26	0
13	27	0
13	28	1
13	29	0
13	30	0
13	31	0
13	32	0
13	33	0
13	34	3
13	35	0
13	36	1
13	37	0
13	38	0
13	39	0
13	40	0
13	41	0
13	42	0
13	43	1
13	44	0
13	45	0
13	46	0
13	47	0
13	48	0
13	49	0
13	50	0
14	1	0
14	2	0
14	3	0
14	4	0
14	5	0
14	6	0
14	7	0
14	8	0
14	9	0
14	10	0
14	11	0
14	12	0
14	13	0
14	14	0
14	15	0
14	16	0
14	17	0
14	18	0
14	19	0
14	20	0
14	21	0
14	22	0
14	23	0
14	24	0
14	25	0
14	26	0
14	27	0
14	28	0
14	29	0
14	30	1
14	31	0
14	32	0
14	33	0
14	34	0
14	35	0
14	36	0
14	37	0
14	38	0
14	39	0
14	40	0
14	41	0
14	42	0
14	43	0
14	44	0
14	45	0
14	46	0
14	47	0
14	48	0
14	49	0
14	50	0
15	1	0
15	2	0
15	3	0
15	4	0
15	5	0
15	6	0
15	7	0
15	8	0
15	9	0
15	10	0
15	11	0
15	12	0
15	13	0
15	14	0
15	15	0
15	16	0
15	17	1
15	18	0
15	19	0
15	20	0
15	21	0
15	22	0
15	23	0
15	24	0
15	25	0
15	26	0
15	27	0
15	28	0
15	29	0
15	30	0
15	31	0
15	32	0
15	33	0
15	34	0
15	35	0
15	36	0
15	37	0
15	38	0
15	39	0
15	40	0
15	41	0
15	42	0
15	43	0
15	44	0
15	45	0
15	46	0
15	47	0
15	48	0
15	49	0
15	50	0
16	1	0
16	2	0
16	3	0
16	4	0
16	5	0
16	6	0
16	7	0
16	8	0
16	9	0
16	10	0
16	11	0
16	12	1
16	13	0
16	14	0
16	15	0
16	16	0
16	17	0
16	18	1
16	19	0
16	20	0
16	21	0
16	22	0
16	23	0
16	24	0
16	25	0
16	26	0
16	27	0
16	28	0
16	29	0
16	30	0
16	31	0
16	32	0
16	33	0
16	34	0
16	35	0
16	36	0
16	37	0
16	38	0
16	39	0
16	40	0
16	41	0
16	42	0
16	43	0
16	44	0
16	45	0
16	46	0
16	47	0
16	48	0
16	49	0
16	50	0
17	1	0
17	2	0
17	3	0
17	4	0
17	5	0
17	6	0
17	7	0
17	8	0
17	9	0
17	10	0
17	11	0
17	12	0
17	13	0
17	14	0
17	15	0
17	16	0
17	17	0
17	18	0
17	19	0
17	20	0
17	21	0
17	22	0
17	23	0
17	24	0
17	25	1
17	26	0
17	27	0
17	28	0
17	29	0
17	30	0
17	31	0
17	32	0
17	33	0
17	34	1
17	35	0
17	36	0
17	37	0
17	38	0
17	39	0
17	40	0
17	41	0
17	42	0
17	43	0
17	44	0
17	45	0
17	46	0
17	47	0
17	48	0
17	49	0
17	50	0
18	1	0
18	2	0
18	3	0
18	4	0
18	5	0
18	6	0
18	7	0
18	8	0
18	9	0
18	10	0
18	11	0
18	12	0
18	13	0
18	14	1
18	15	0
18	16	0
18	17	0
18	18	0
18	19	0
18	20	0
18	21	0
18	22	0
18	23	0
18	24	0
18	25	0
18	26	0
18	27	0
18	28	0
18	29	0
18	30	0
18	31	0
18	32	0
18	33	1
18	34	0
18	35	0
18	36	0
18	37	0
18	38	0
18	39	0
18	40	0
18	41	0
18	42	0
18	43	0
18	44	0
18	45	0
18	46	0
18	47	0
18	48	0
18	49	0
18	50	0
19	1	0
19	2	0
19	3	0
19	4	0
19	5	0
19	6	1
19	7	0
19	8	0
19	9	0
19	10	0
19	11	0
19	12	0
19	13	0
19	14	0
19	15	0
19	16	0
19	17	0
19	18	0
19	19	0
19	20	0
19	21	0
19	22	0
19	23	0
19	24	0
19	25	0
19	26	0
19	27	0
19	28	0
19	29	0
19	30	0
19	31	0
19	32	0
19	33	0
19	34	0
19	35	0
19	36	0
19	37	0
19	38	0
19	39	0
19	40	0
19	41	0
19	42	0
19	43	0
19	44	0
19	45	0
19	46	0
19	47	0
19	48	0
19	49	0
19	50	0
20	1	0
20	2	0
20	3	0
20	4	0
20	5	0
20	6	0
20	7	0
20	8	0
20	9	0
20	10	0
20	11	0
20	12	0
20	13	0
20	14	0
20	15	0
20	16	0
20	17	1
20	18	0
20	19	0
20	20	0
20	21	0
20	22	0
20	23	0
20	24	0
20	25	0
20	26	0
20	27	0
20	28	0
20	29	0
20	30	0
20	31	0
20	32	0
20	33	0
20	34	0
20	35	0
20	36	0
20	37	0
20	38	0
20	39	0
20	40	0
20	41	0
20	42	0
20	43	0
20	44	0
20	45	0
20	46	0
20	47	0
20	48	0
20	49	0
20	50	0
21	1	0
21	2	0
21	3	0
21	4	0
21	5	0
21	6	0
21	7	0
21	8	0
21	9	0
21	10	0
21	11	0
21	12	1
21	13	0
21	14	0
21	15	0
21	16	0
21	17	0
21	18	0
21	19	0
21	20	0
21	21	0
21	22	0
21	23	0
21	24	0
21	25	0
21	26	0
21	27	0
21	28	0
21	29	0
21	30	0
21	31	0
21	32	0
21	33	0
21	34	0
21	35	0
21	36	0
21	37	0
21	38	0
21	39	0
21	40	0
21	41	0
21	42	0
21	43	0
21	44	0
21	45	0
21	46	0
21	47	0
21	48	0
21	49	0
21	50	0
22	1	0
22	2	0
22	3	0
22	4	0
22	5	0
22	6	0
22	7	0
22	8	0
22	9	0
22	10	0
22	11	0
22	12	0
22	13	0
22	14	0
22	15	1
22	16	0
22	17	0
22	18	0
22	19	1
22	20	0
22	21	0
22	22	0
22	23	0
22	24	0
22	25	0
22	26	0
22	27	0
22	28	0
22	29	0
22	30	0
22	31	0
22	32	0
22	33	0
22	34	0
22	35	0
22	36	0
22	37	0
22	38	0
22	39	0
22	40	0
22	41	0
22	42	0
22	43	0
22	44	0
22	45	0
22	46	0
22	47	0
22	48	0
22	49	0
22	50	0
23	1	0
23	2	0
23	3	0
23	4	0
23	5	0
23	6	0
23	7	0
23	8	0
23	9	0
23	10	0
23	11	0
23	12	1
23	13	0
23	14	0
23	15	0
23	16	0
23	17	0
23	18	0
23	19	0
23	20	0
23	21	0
23	22	0
23	23	0
23	24	0
23	25	0
23	26	0
23	27	0
23	28	0
23	29	0
23	30	0
23	31	0
23	32	0
23	33	0
23	34	0
23	35	0
23	36	0
23	37	0
23	38	0
23	39	0
23	40	0
23	41	0
23	42	0
23	43	0
23	44	0
23	45	0
23	46	0
23	47	0
23	48	0
23	49	0
23	50	0
24	1	0
24	2	0
24	3	0
24	4	0
24	5	0
24	6	0
24	7	0
24	8	0
24	9	1
24	10	0
24	11	0
24	12	0
24	13	0
24	14	0
24	15	0
24	16	0
24	17	0
24	18	0
24	19	0
24	20	0
24	21	0
24	22	0
24	23	0
24	24	0
24	25	0
24	26	0
24	27	0
24	28	0
24	29	0
24	30	0
24	31	0
24	32	0
24	33	0
24	34	0
24	35	0
24	36	0
24	37	0
24	38	0
24	39	0
24	40	0
24	41	0
24	42	0
24	43	0
24	44	0
24	45	0
24	46	0
24	47	0
24	48	0
24	49	0
24	50	0
25	1	0
25	2	0
25	3	0
25	4	0
25	5	0
25	6	0
25	7	0
25	8	0
25	9	0
25	10	0
25	11	0
25	12	0
25	13	0
25	14	0
25	15	0
25	16	0
25	17	0
25	18	0
25	19	0
25	20	0
25	21	0
25	22	0
25	23	0
25	24	0
25	25	0
25	26	0
25	27	0
25	28	0
25	29	0
25	30	2
25	31	0
25	32	0
25	33	0
25	34	0
25	35	0
25	36	0
25	37	0
25	38	0
25	39	0
25	40	0
25	41	0
25	42	0
25	43	0
25	44	0
25	45	0
25	46	0
25	47	0
25	48	0
25	49	0
25	50	0
26	1	0
26	2	0
26	3	0
26	4	0
26	5	0
26	6	0
26	7	0
26	8	0
26	9	0
26	10	0
26	11	0
26	12	1
26	13	0
26	14	0
26	15	0
26	16	1
26	17	0
26	18	0
26	19	0
26	20	0
26	21	0
26	22	0
26	23	0
26	24	0
26	25	0
26	26	0
26	27	0
26	28	0
26	29	0
26	30	0
26	31	0
26	32	0
26	33	0
26	34	0
26	35	0
26	36	0
26	37	0
26	38	0
26	39	0
26	40	0
26	41	0
26	42	0
26	43	0
26	44	0
26	45	0
26	46	0
26	47	0
26	48	0
26	49	0
26	50	0
27	1	0
27	2	0
27	3	0
27	4	0
27	5	0
27	6	0
27	7	0
27	8	0
27	9	0
27	10	0
27	11	0
27	12	0
27	13	0
27	14	0
27	15	0
27	16	0
27	17	1
27	18	0
27	19	0
27	20	0
27	21	0
27	22	0
27	23	0
27	24	0
27	25	0
27	26	0
27	27	0
27	28	0
27	29	0
27	30	0
27	31	0
27	32	0
27	33	0
27	34	0
27	35	0
27	36	0
27	37	0
27	38	0
27	39	0
27	40	0
27	41	0
27	42	0
27	43	0
27	44	0
27	45	0
27	46	0
27	47	0
27	48	0
27	49	1
27	50	0
28	1	0
28	2	0
28	3	0
28	4	0
28	5	0
28	6	0
28	7	0
28	8	0
28	9	0
28	10	0
28	11	0
28	12	0
28	13	0
28	14	2
28	15	0
28	16	0
28	17	0
28	18	0
28	19	0
28	20	0
28	21	0
28	22	0
28	23	0
28	24	0
28	25	1
28	26	0
28	27	0
28	28	0
28	29	0
28	30	0
28	31	0
28	32	0
28	33	0
28	34	1
28	35	0
28	36	0
28	37	0
28	38	0
28	39	0
28	40	0
28	41	0
28	42	0
28	43	0
28	44	0
28	45	0
28	46	0
28	47	0
28	48	0
28	49	0
28	50	0
29	1	0
29	2	0
29	3	0
29	4	0
29	5	0
29	6	0
29	7	0
29	8	0
29	9	0
29	10	0
29	11	0
29	12	0
29	13	0
29	14	0
29	15	0
29	16	0
29	17	0
29	18	0
29	19	0
29	20	0
29	21	0
29	22	0
29	23	0
29	24	0
29	25	0
29	26	0
29	27	0
29	28	1
29	29	0
29	30	0
29	31	0
29	32	0
29	33	1
29	34	0
29	35	0
29	36	0
29	37	0
29	38	0
29	39	0
29	40	0
29	41	0
29	42	0
29	43	0
29	44	0
29	45	0
29	46	1
29	47	0
29	48	0
29	49	0
29	50	0
30	1	0
30	2	0
30	3	0
30	4	0
30	5	0
30	6	0
30	7	0
30	8	0
30	9	0
30	10	0
30	11	0
30	12	1
30	13	0
30	14	0
30	15	0
30	16	0
30	17	0
30	18	0
30	19	0
30	20	0
30	21	0
30	22	0
30	23	0
30	24	0
30	25	0
30	26	0
30	27	0
30	28	0
30	29	0
30	30	0
30	31	0
30	32	0
30	33	0
30	34	0
30	35	0
30	36	0
30	37	0
30	38	0
30	39	0
30	40	0
30	41	0
30	42	0
30	43	0
30	44	0
30	45	0
30	46	0
30	47	0
30	48	0
30	49	0
30	50	0
31	1	0
31	2	0
31	3	0
31	4	0
31	5	0
31	6	0
31	7	0
31	8	0
31	9	0
31	10	0
31	11	0
31	12	0
31	13	0
31	14	0
31	15	0
31	16	0
31	17	0
31	18	0
31	19	0
31	20	0
31	21	0
31	22	0
31	23	0
31	24	0
31	25	0
31	26	0
31	27	0
31	28	0
31	29	0
31	30	0
31	31	0
31	32	0
31	33	0
31	34	0
31	35	0
31	36	0
31	37	1
31	38	0
31	39	0
31	40	0
31	41	0
31	42	0
31	43	0
31	44	0
31	45	0
31	46	0
31	47	0
31	48	0
31	49	0
31	50	0
32	1	0
32	2	0
32	3	0
32	4	0
32	5	0
32	6	0
32	7	0
32	8	0
32	9	0
32	10	0
32	11	0
32	12	1
32	13	0
32	14	0
32	15	0
32	16	0
32	17	1
32	18	0
32	19	0
32	20	0
32	21	0
32	22	0
32	23	1
32	24	0
32	25	0
32	26	0
32	27	0
32	28	0
32	29	0
32	30	0
32	31	0
32	32	0
32	33	0
32	34	0
32	35	0
32	36	0
32	37	0
32	38	0
32	39	0
32	40	0
32	41	0
32	42	0
32	43	0
32	44	0
32	45	0
32	46	0
32	47	0
32	48	0
32	49	1
32	50	0
33	1	0
33	2	0
33	3	0
33	4	0
33	5	0
33	6	0
33	7	0
33	8	0
33	9	0
33	10	0
33	11	0
33	12	0
33	13	0
33	14	0
33	15	0
33	16	0
33	17	0
33	18	1
33	19	0
33	20	0
33	21	0
33	22	0
33	23	0
33	24	0
33	25	3
33	26	0
33	27	0
33	28	0
33	29	0
33	30	2
33	31	0
33	32	0
33	33	0
33	34	1
33	35	1
33	36	0
33	37	0
33	38	0
33	39	0
33	40	0
33	41	0
33	42	1
33	43	0
33	44	0
33	45	0
33	46	0
33	47	0
33	48	5
33	49	1
33	50	0
34	1	0
34	2	0
34	3	0
34	4	0
34	5	0
34	6	0
34	7	0
34	8	0
34	9	0
34	10	0
34	11	0
34	12	0
34	13	0
34	14	0
34	15	0
34	16	0
34	17	0
34	18	0
34	19	0
34	20	0
34	21	0
34	22	0
34	23	0
34	24	0
34	25	0
34	26	0
34	27	0
34	28	0
34	29	0
34	30	1
34	31	0
34	32	0
34	33	0
34	34	1
34	35	0
34	36	0
34	37	0
34	38	0
34	39	0
34	40	0
34	41	0
34	42	1
34	43	0
34	44	0
34	45	0
34	46	0
34	47	0
34	48	0
34	49	1
34	50	0
35	1	0
35	2	0
35	3	0
35	4	0
35	5	0
35	6	0
35	7	0
35	8	0
35	9	0
35	10	0
35	11	0
35	12	0
35	13	0
35	14	0
35	15	0
35	16	0
35	17	0
35	18	0
35	19	0
35	20	0
35	21	0
35	22	0
35	23	0
35	24	0
35	25	0
35	26	0
35	27	0
35	28	0
35	29	0
35	30	1
35	31	0
35	32	0
35	33	0
35	34	1
35	35	0
35	36	0
35	37	0
35	38	0
35	39	1
35	40	0
35	41	0
35	42	0
35	43	2
35	44	0
35	45	0
35	46	2
35	47	0
35	48	1
35	49	0
35	50	0
36	1	0
36	2	0
36	3	0
36	4	0
36	5	0
36	6	0
36	7	0
36	8	0
36	9	0
36	10	0
36	11	0
36	12	0
36	13	0
36	14	0
36	15	0
36	16	0
36	17	0
36	18	0
36	19	0
36	20	0
36	21	0
36	22	0
36	23	0
36	24	0
36	25	0
36	26	0
36	27	2
36	28	0
36	29	0
36	30	1
36	31	0
36	32	0
36	33	3
36	34	0
36	35	1
36	36	0
36	37	0
36	38	0
36	39	1
36	40	0
36	41	0
36	42	0
36	43	0
36	44	0
36	45	0
36	46	2
36	47	0
36	48	1
36	49	0
36	50	0
37	1	0
37	2	0
37	3	0
37	4	0
37	5	0
37	6	0
37	7	0
37	8	0
37	9	0
37	10	0
37	11	0
37	12	0
37	13	0
37	14	0
37	15	0
37	16	0
37	17	0
37	18	0
37	19	0
37	20	0
37	21	0
37	22	0
37	23	0
37	24	0
37	25	0
37	26	0
37	27	0
37	28	0
37	29	0
37	30	0
37	31	0
37	32	0
37	33	0
37	34	0
37	35	0
37	36	0
37	37	0
37	38	0
37	39	0
37	40	1
37	41	0
37	42	0
37	43	1
37	44	0
37	45	0
37	46	0
37	47	0
37	48	0
37	49	0
37	50	0
38	1	0
38	2	0
38	3	0
38	4	0
38	5	0
38	6	0
38	7	0
38	8	0
38	9	0
38	10	0
38	11	0
38	12	0
38	13	0
38	14	0
38	15	0
38	16	0
38	17	0
38	18	0
38	19	0
38	20	0
38	21	0
38	22	0
38	23	0
38	24	0
38	25	0
38	26	0
38	27	0
38	28	1
38	29	0
38	30	0
38	31	0
38	32	0
38	33	0
38	34	0
38	35	0
38	36	0
38	37	0
38	38	0
38	39	0
38	40	0
38	41	0
38	42	1
38	43	0
38	44	0
38	45	0
38	46	0
38	47	0
38	48	0
38	49	0
38	50	0
39	1	0
39	2	0
39	3	0
39	4	0
39	5	0
39	6	0
39	7	0
39	8	0
39	9	0
39	10	0
39	11	0
39	12	0
39	13	0
39	14	0
39	15	0
39	16	0
39	17	0
39	18	0
39	19	0
39	20	0
39	21	0
39	22	0
39	23	0
39	24	0
39	25	0
39	26	0
39	27	0
39	28	0
39	29	0
39	30	0
39	31	0
39	32	0
39	33	0
39	34	0
39	35	0
39	36	0
39	37	0
39	38	0
39	39	0
39	40	0
39	41	0
39	42	1
39	43	1
39	44	0
39	45	0
39	46	0
39	47	0
39	48	0
39	49	0
39	50	0
40	1	0
40	2	0
40	3	0
40	4	0
40	5	0
40	6	0
40	7	0
40	8	0
40	9	0
40	10	0
40	11	0
40	12	0
40	13	0
40	14	0
40	15	0
40	16	0
40	17	0
40	18	0
40	19	0
40	20	0
40	21	0
40	22	0
40	23	0
40	24	0
40	25	0
40	26	0
40	27	0
40	28	0
40	29	0
40	30	0
40	31	0
40	32	0
40	33	0
40	34	0
40	35	0
40	36	0
40	37	0
40	38	0
40	39	0
40	40	0
40	41	0
40	42	0
40	43	1
40	44	0
40	45	0
40	46	0
40	47	0
40	48	0
[truncated: 27,503 more rows]

## Sheet: Malaise trap 2
MT 2
116	50
1	1	0
1	2	0
1	3	0
1	4	0
1	5	0
1	6	0
1	7	0
1	8	0
1	9	0
1	10	0
1	11	0
1	13	0
1	14	0
1	15	0
1	16	0
1	17	0
1	18	0
1	19	0
1	20	0
1	21	0
1	22	0
1	23	0
1	24	0
1	26	0
1	27	0
1	28	0
1	29	0
1	30	0
1	31	0
1	33	0
1	34	0
1	35	0
1	36	0
1	37	0
1	38	0
1	39	0
1	40	0
1	41	0
1	42	0
1	43	0
1	44	0
1	45	0
1	46	0
1	47	0
1	48	0
1	49	0
1	50	0
2	1	0
2	2	0
2	3	0
2	4	0
2	5	0
2	6	0
2	7	0
2	8	0
2	9	0
2	10	0
2	11	0
2	12	0
2	13	0
2	14	0
2	15	0
2	16	0
2	17	0
2	18	0
2	19	0
2	20	0
2	21	0
2	22	0
2	23	0
2	24	0
2	25	0
2	26	0
2	27	0
2	28	0
2	29	0
2	30	0
2	32	0
2	33	0
2	35	0
2	36	0
2	37	0
2	38	0
2	39	0
2	40	0
2	41	0
2	42	0
2	43	0
2	44	0
2	46	0
2	47	0
2	48	0
2	49	0
2	50	0
3	1	0
3	2	0
3	3	0
3	4	0
3	5	0
3	6	0
3	7	0
3	8	0
3	9	0
3	10	0
3	11	0
3	12	0
3	13	0
3	14	0
3	15	0
3	16	0
3	17	0
3	19	0
3	20	0
3	21	0
3	22	0
3	23	0
3	24	0
3	25	0
3	26	0
3	27	0
3	28	0
3	29	0
3	30	0
3	31	0
3	32	0
3	33	0
3	34	0
3	35	0
3	36	0
3	37	0
3	38	0
3	39	0
3	40	0
3	41	0
3	42	0
3	43	0
3	44	0
3	45	0
3	46	0
3	47	0
3	48	0
3	49	0
3	50	0
4	1	0
4	2	0
4	3	0
4	4	0
4	5	0
4	6	0
4	7	0
4	8	0
4	9	0
4	10	0
4	11	0
4	12	0
4	13	0
4	14	0
4	15	0
4	16	0
4	17	0
4	19	0
4	20	0
4	21	0
4	22	0
4	23	0
4	24	0
4	25	0
4	26	0
4	27	0
4	28	0
4	29	0
4	30	0
4	31	0
4	32	0
4	33	0
4	34	0
4	35	0
4	36	0
4	37	0
4	38	0
4	39	0
4	40	0
4	41	0
4	42	0
4	43	0
4	44	0
4	45	0
4	46	0
4	47	0
4	48	0
4	49	0
4	50	0
5	1	0
5	2	0
5	3	0
5	4	0
5	5	0
5	6	0
5	7	0
5	8	0
5	9	0
5	10	0
5	11	0
5	12	0
5	14	0
5	15	0
5	16	0
5	17	0
5	18	0
5	19	0
5	20	0
5	21	0
5	23	0
5	24	0
5	25	0
5	26	0
5	30	0
5	32	0
5	33	0
5	34	0
5	35	0
5	36	0
5	37	0
5	39	0
5	40	0
5	41	0
5	42	0
5	46	0
5	48	0
5	49	0
5	50	0
6	1	0
6	3	0
6	4	0
6	5	0
6	6	0
6	7	0
6	8	0
6	9	0
6	10	0
6	11	0
6	12	0
6	13	0
6	14	0
6	15	0
6	16	0
6	17	0
6	18	0
6	19	0
6	20	0
6	21	0
6	22	0
6	23	0
6	24	0
6	25	0
6	26	0
6	27	0
6	28	0
6	29	0
6	30	0
6	31	0
6	33	0
6	34	0
6	35	0
6	36	0
6	37	0
6	38	0
6	39	0
6	40	0
6	41	0
6	42	0
6	45	0
6	46	0
6	47	0
6	48	0
6	49	0
6	50	0
7	1	0
7	2	0
7	3	0
7	4	0
7	5	0
7	6	0
7	7	0
7	8	0
7	9	0
7	10	0
7	11	0
7	12	0
7	13	0
7	14	0
7	15	0
7	16	0
7	17	0
7	18	0
7	19	0
7	20	0
7	21	0
7	22	0
7	23	0
7	24	0
7	25	0
7	26	0
7	27	0
7	28	0
7	29	0
7	30	0
7	31	0
7	32	0
7	33	0
7	34	0
7	35	0
7	36	0
7	37	0
7	38	0
7	39	0
7	40	0
7	41	0
7	42	0
7	44	0
7	45	0
7	46	0
7	47	0
7	48	0
7	49	0
7	50	0
8	1	0
8	2	0
8	3	0
8	4	0
8	5	0
8	6	0
8	7	0
8	8	0
8	9	0
8	10	0
8	11	0
8	12	0
8	13	0
8	14	0
8	15	0
8	16	0
8	17	0
8	18	0
8	19	0
8	20	0
8	21	0
8	22	0
8	23	0
8	24	0
8	25	0
8	26	0
8	27	0
8	28	0
8	29	0
8	30	0
8	31	0
8	32	0
8	33	0
8	34	0
8	35	0
8	36	0
8	37	0
8	38	0
8	39	0
8	40	0
8	41	0
8	42	0
8	44	0
8	45	0
8	46	0
8	47	0
8	48	0
8	49	0
9	1	0
9	2	0
9	3	0
9	4	0
9	6	0
9	7	0
9	8	0
9	9	0
9	10	0
9	11	0
9	12	0
9	13	0
9	14	0
9	15	0
9	16	0
9	17	0
9	18	0
9	19	0
9	20	0
9	21	0
9	22	0
9	23	0
9	24	0
9	25	0
9	26	0
9	27	0
9	28	0
9	29	0
9	30	0
9	31	0
9	32	0
9	33	0
9	34	0
9	35	0
9	36	0
9	37	0
9	38	0
9	39	0
9	40	0
9	41	0
9	42	0
9	43	0
9	44	0
9	45	0
9	46	0
9	47	0
9	48	0
9	49	0
9	50	0
10	1	0
10	2	0
10	3	0
10	4	0
10	5	0
10	6	0
10	7	0
10	8	0
10	9	0
10	10	0
10	11	0
10	12	0
10	13	0
10	14	0
10	15	0
10	16	0
10	17	0
10	18	0
10	19	0
10	20	0
10	21	0
10	22	0
10	23	0
10	24	0
10	25	0
10	26	0
10	27	0
10	28	0
10	30	0
10	31	0
10	32	0
10	33	0
10	34	0
10	35	0
10	36	0
10	37	0
10	38	0
10	39	0
10	40	0
10	41	0
10	42	0
10	43	0
10	44	0
10	45	0
10	46	0
10	47	0
10	48	0
10	49	0
10	50	0
11	1	0
11	2	0
11	3	0
11	4	0
11	5	0
11	6	0
11	7	0
11	8	0
11	9	0
11	10	0
11	11	0
11	12	0
11	13	0
11	14	0
11	15	0
11	16	0
11	17	0
11	18	0
11	19	0
11	20	0
11	21	0
11	22	0
11	23	0
11	24	0
11	25	0
11	26	0
11	27	0
11	28	0
11	29	0
11	30	0
11	31	0
11	32	0
11	34	0
11	35	0
11	36	0
11	37	0
11	38	0
11	39	0
11	40	0
11	41	0
11	42	0
11	43	0
11	44	0
11	45	0
11	46	0
11	47	0
11	48	0
11	49	0
11	50	0
12	1	0
12	2	0
12	3	0
12	4	0
12	5	0
12	6	0
12	7	0
12	8	0
12	9	0
12	11	0
12	12	0
12	13	0
12	14	0
12	15	0
12	16	0
12	17	0
12	18	0
12	19	0
12	20	0
12	21	0
12	22	0
12	23	0
12	24	0
12	25	0
12	27	0
12	28	0
12	29	0
12	30	0
12	31	0
12	32	0
12	33	0
12	34	0
12	35	0
12	36	0
12	37	0
12	38	0
12	39	0
12	40	0
12	41	0
12	42	0
12	43	0
12	44	0
12	45	0
12	46	0
12	47	0
12	48	0
12	49	0
12	50	0
13	1	0
13	2	0
13	3	0
13	4	0
13	5	0
13	6	0
13	7	0
13	8	0
13	9	0
13	10	0
13	11	0
13	12	0
13	13	0
13	14	0
13	15	0
13	16	0
13	17	0
13	18	0
13	19	0
13	20	0
13	21	0
13	22	0
13	23	0
13	24	0
13	26	0
13	27	0
13	28	0
13	29	0
13	30	0
13	31	0
13	32	0
13	33	0
13	34	0
13	35	0
13	36	0
13	37	0
13	38	0
13	39	0
13	40	0
13	41	0
13	42	0
13	43	0
13	44	0
13	45	0
13	46	0
13	47	0
13	48	0
13	49	0
13	50	0
14	1	0
14	2	0
14	3	0
14	4	0
14	5	0
14	6	0
14	7	0
14	8	0
14	9	0
14	10	0
14	11	0
14	12	0
14	13	0
14	14	0
14	15	0
14	16	0
14	17	0
14	18	0
14	19	0
14	20	0
14	21	0
14	22	0
14	23	0
14	24	0
14	25	0
14	27	0
14	28	0
14	29	0
14	30	0
14	31	0
14	32	0
14	33	0
14	34	0
14	35	0
14	36	0
14	37	0
14	38	0
14	39	0
14	40	0
14	41	0
14	42	0
14	43	0
14	44	0
14	45	0
14	46	0
14	47	0
14	48	0
14	49	0
14	50	0
15	1	0
15	2	0
15	3	0
15	4	0
15	5	0
15	6	0
15	7	0
15	8	0
15	9	0
15	10	0
15	11	0
15	12	0
15	13	0
15	14	0
15	15	0
15	16	0
15	17	0
15	18	0
15	19	0
15	20	0
15	21	0
15	22	0
15	23	0
15	24	0
15	25	0
15	26	0
15	27	0
15	28	0
15	29	0
15	30	0
15	31	0
15	32	0
15	33	0
15	34	0
15	35	0
15	36	0
15	37	0
15	38	0
15	39	0
15	40	0
15	41	0
15	42	0
15	45	0
15	46	0
15	47	0
15	48	0
15	49	0
15	50	0
16	1	0
16	2	0
16	3	0
16	4	0
16	5	0
16	6	0
16	7	0
16	8	0
16	9	0
16	10	0
16	11	0
16	12	0
16	13	0
16	14	0
16	15	0
16	16	0
16	17	0
16	18	0
16	19	0
16	20	0
16	21	0
16	22	0
16	23	0
16	24	0
16	25	0
16	27	0
16	29	0
16	30	0
16	31	0
16	32	0
16	33	0
16	34	0
16	35	0
16	36	0
16	37	0
16	38	0
16	39	0
16	40	0
16	41	0
16	42	0
16	43	0
16	44	0
16	45	0
16	46	0
16	47	0
16	48	0
16	49	0
16	50	0
17	2	0
17	3	0
17	4	0
17	5	0
17	6	0
17	7	0
17	8	0
17	9	0
17	10	0
17	11	0
17	12	0
17	13	0
17	14	0
17	15	0
17	16	0
17	17	0
17	18	0
17	19	0
17	20	0
17	21	0
17	22	0
17	23	0
17	24	0
17	25	0
17	26	0
17	27	0
17	29	0
17	30	0
17	31	0
17	32	0
17	33	0
17	34	0
17	35	0
17	36	0
17	37	0
17	38	0
17	39	0
17	40	0
17	41	0
17	42	0
17	43	0
17	44	0
17	45	0
17	46	0
17	47	0
17	48	0
17	49	0
17	50	0
18	1	0
18	2	0
18	3	0
18	4	0
18	5	0
18	6	0
18	7	0
18	8	0
18	9	0
18	10	0
18	11	0
18	12	0
18	13	0
18	14	0
18	15	0
18	16	0
18	17	0
18	18	0
18	19	0
18	20	0
18	21	0
18	22	0
18	23	0
18	24	0
18	25	0
18	26	0
18	27	0
18	30	0
18	31	0
18	32	0
18	33	0
18	36	0
18	40	0
18	41	0
18	42	0
18	43	0
18	45	0
18	46	0
18	47	0
18	49	0
18	50	0
19	1	0
19	2	0
19	3	0
19	4	0
19	5	0
19	6	0
19	8	0
19	9	0
19	10	0
19	11	0
19	12	0
19	13	0
19	14	0
19	15	0
19	16	0
19	17	0
19	18	0
19	19	0
19	20	0
19	21	0
19	22	0
19	23	0
19	24	0
19	25	0
19	26	0
19	27	0
19	28	0
19	29	0
19	30	0
19	31	0
19	32	0
19	33	0
19	34	0
19	35	0
19	36	0
19	37	0
19	38	0
19	39	0
19	40	0
19	41	0
19	42	0
19	43	0
19	44	0
19	45	0
19	46	0
19	47	0
19	48	0
19	49	0
19	50	0
20	1	0
20	2	0
20	3	0
20	4	0
20	5	0
20	6	0
20	7	0
20	8	0
20	9	0
20	10	0
20	11	0
20	12	0
20	13	0
20	14	0
20	15	0
20	16	0
20	18	0
20	19	0
20	20	0
20	21	0
20	22	0
20	23	0
20	24	0
20	25	0
20	26	0
20	27	0
20	28	0
20	29	0
20	30	0
20	31	0
20	32	0
20	33	0
20	34	0
20	35	0
20	36	0
20	39	0
20	40	0
20	41	0
20	42	0
20	43	0
20	44	0
20	45	0
20	46	0
20	47	0
20	48	0
20	49	0
20	50	0
21	1	0
21	2	0
21	3	0
21	4	0
21	5	0
21	6	0
21	7	0
21	8	0
21	9	0
21	10	0
21	11	0
21	13	0
21	14	0
21	15	0
21	16	0
21	18	0
21	19	0
21	20	0
21	21	0
21	22	0
21	23	0
21	24	0
21	25	0
21	26	0
21	27	0
21	28	0
21	29	0
21	30	0
21	31	0
21	32	0
21	33	0
21	34	0
21	35	0
21	36	0
21	37	0
21	38	0
21	39	0
21	40	0
21	41	0
21	42	0
21	43	0
21	44	0
21	45	0
21	46	0
21	47	0
21	48	0
21	49	0
21	50	0
22	1	0
22	2	0
22	4	0
22	5	0
22	6	0
22	7	0
22	8	0
22	9	0
22	10	0
22	11	0
22	12	0
22	13	0
22	14	0
22	15	0
22	16	0
22	17	0
22	18	0
22	19	0
22	20	0
22	21	0
22	22	0
22	23	0
22	24	0
22	25	0
22	26	0
22	27	0
22	28	0
22	29	0
22	30	0
22	31	0
22	32	0
22	33	0
22	34	0
22	35	0
22	36	0
22	37	0
22	38	0
22	39	0
22	40	0
22	41	0
22	42	0
22	43	0
22	44	0
22	45	0
22	46	0
22	47	0
22	48	0
22	49	0
22	50	0
23	1	0
23	2	0
23	3	0
23	4	0
23	6	0
23	7	0
23	8	0
23	9	0
23	10	0
23	11	0
23	12	0
23	13	0
23	14	0
23	15	0
23	16	0
23	17	0
23	18	0
23	19	0
23	20	0
23	21	0
23	22	0
23	23	0
23	24	0
23	25	0
23	26	0
23	27	0
23	28	0
23	29	0
23	30	0
23	31	0
23	32	0
23	33	0
23	34	0
23	35	0
23	36	0
23	37	0
23	38	0
23	39	0
23	40	0
23	41	0
23	42	0
23	43	0
23	44	0
23	45	0
23	46	0
23	47	0
23	48	0
23	49	0
23	50	0
24	1	0
24	2	0
24	3	0
24	4	0
24	5	0
24	6	0
24	7	0
24	8	0
24	9	0
24	10	0
24	11	0
24	12	0
24	13	0
24	14	0
24	15	0
24	16	0
24	17	0
24	18	0
24	19	0
24	20	0
24	21	0
24	22	0
24	23	0
24	24	0
24	25	0
24	26	0
24	27	0
24	28	0
24	29	0
24	30	0
24	31	0
24	32	0
24	34	0
24	35	0
24	36	0
24	37	0
24	39	0
24	40	0
24	41	0
24	42	0
24	43	0
24	44	0
24	45	0
24	46	0
24	47	0
24	48	0
24	49	0
25	1	0
25	2	0
25	3	0
25	4	0
25	5	0
25	6	0
25	7	0
25	8	0
25	9	0
25	10	0
25	11	0
25	12	0
25	13	0
25	14	0
25	15	0
25	16	0
25	17	0
25	19	0
25	20	0
25	21	0
25	22	0
25	23	0
25	24	0
25	25	0
25	26	0
25	27	0
25	28	0
25	29	0
25	30	0
25	31	0
25	32	0
25	33	0
25	34	0
25	35	0
25	36	0
25	37	0
25	38	0
25	39	0
25	40	0
25	41	0
25	42	0
25	43	0
25	44	0
25	45	0
25	46	0
25	47	0
25	48	0
25	49	0
25	50	0
26	1	0
26	2	0
26	3	0
26	4	0
26	5	0
26	6	0
26	7	0
26	8	0
26	9	0
26	10	0
26	11	0
26	12	0
26	13	0
26	14	0
26	15	0
26	16	0
26	17	0
26	19	0
26	20	0
26	21	0
26	22	0
26	23	0
26	24	0
26	25	0
26	26	0
26	27	0
26	28	0
26	29	0
26	30	0
26	31	0
26	32	0
26	33	0
26	34	0
26	35	0
26	36	0
26	37	0
26	38	0
26	39	0
26	40	0
26	41	0
26	42	0
26	43	0
26	44	0
26	45	0
26	46	0
26	47	0
26	48	0
26	49	0
26	50	0
27	1	0
27	2	0
27	3	0
27	4	0
27	5	0
27	6	0
27	7	0
27	8	0
27	9	0
27	10	0
27	11	0
27	12	0
27	13	0
27	14	0
27	15	0
27	16	0
27	17	0
27	18	0
27	19	0
27	20	0
27	21	0
27	22	0
27	23	0
27	24	0
27	25	0
27	26	0
27	27	0
27	28	0
27	29	0
27	30	0
27	31	0
27	32	0
27	33	0
27	34	0
27	35	0
27	36	0
27	37	0
27	38	0
27	39	0
27	40	0
27	41	0
27	42	0
27	43	0
27	44	0
27	45	0
27	46	0
27	47	0
27	48	0
27	49	0
28	2	0
28	3	0
28	4	0
28	5	0
28	6	0
28	7	0
28	8	0
28	9	0
28	10	0
28	11	0
28	12	0
28	13	0
28	14	0
28	16	0
28	17	0
28	18	0
28	19	0
28	20	0
28	21	0
28	22	0
28	23	0
28	24	0
28	25	0
28	26	0
28	27	0
28	28	0
28	29	0
28	30	0
28	31	0
28	32	0
28	33	0
28	34	0
28	35	0
28	36	0
28	37	0
28	38	0
28	39	0
28	40	0
28	41	0
28	42	0
28	43	0
28	44	0
28	45	0
28	46	0
28	47	0
28	48	0
28	49	0
28	50	0
29	1	0
29	2	0
29	3	0
29	4	0
29	5	0
29	6	0
29	7	0
29	8	0
29	9	0
29	10	0
29	11	0
29	12	0
29	13	0
29	14	0
29	15	0
29	16	0
29	17	0
29	18	0
29	19	0
29	20	0
29	21	0
29	22	0
29	23	0
29	24	0
29	25	0
29	26	0
29	28	0
29	29	0
29	30	0
29	31	0
29	32	0
29	33	0
29	34	0
29	35	0
29	36	0
29	37	0
29	38	0
29	39	0
29	40	0
29	41	0
29	42	0
29	43	0
29	44	0
29	45	0
29	46	0
29	47	0
29	48	0
29	49	0
29	50	0
30	1	0
30	3	0
30	4	0
30	5	0
30	6	0
30	7	0
30	8	0
30	9	0
30	10	0
30	11	0
30	12	0
30	13	0
30	14	0
30	15	0
30	16	0
30	17	0
30	18	0
30	19	0
30	20	0
30	21	0
30	22	0
30	23	0
30	24	0
30	25	0
30	26	0
30	27	0
30	28	0
30	29	0
30	30	0
30	31	0
30	32	0
30	33	0
30	34	0
30	35	0
30	36	0
30	37	0
30	38	0
30	39	0
30	40	0
30	41	0
30	42	0
30	43	0
30	44	0
30	45	0
30	46	0
30	47	0
30	48	0
30	49	0
30	50	0
31	1	0
31	2	0
31	3	0
31	4	0
31	5	0
31	6	0
31	7	0
31	8	0
31	9	0
31	10	0
31	11	0
31	12	0
31	13	0
31	14	0
31	15	0
31	16	0
31	17	0
31	18	0
31	19	0
31	20	0
31	21	0
31	22	0
31	23	0
31	24	0
31	25	0
31	26	0
31	27	0
31	28	0
31	30	0
31	31	0
31	32	0
31	33	0
31	34	0
31	35	0
31	36	0
31	37	0
31	38	0
31	39	0
31	40	0
31	41	0
31	42	0
31	43	0
31	44	0
31	45	0
31	46	0
31	47	0
31	48	0
31	49	0
31	50	0
32	1	0
32	2	0
32	3	0
32	4	0
32	5	0
32	6	0
32	7	0
32	8	0
32	9	0
32	10	0
32	11	0
32	12	0
32	13	0
32	14	0
32	15	0
32	16	0
32	17	0
32	18	0
32	19	0
32	20	0
32	21	0
32	22	0
32	23	0
32	24	0
32	25	0
32	26	0
32	27	0
32	28	0
32	29	0
32	30	0
32	31	0
32	32	0
32	33	0
32	34	0
32	35	0
32	36	0
32	37	0
32	38	0
32	40	0
32	41	0
32	42	0
32	43	0
32	44	0
32	45	0
32	46	0
32	47	0
32	48	0
32	49	0
32	50	0
33	1	0
33	2	0
33	3	0
33	4	0
33	5	0
33	6	0
33	7	0
33	8	0
33	9	0
33	10	0
33	11	0
33	12	0
33	13	0
33	14	0
33	15	0
33	16	0
33	17	0
33	18	0
33	19	0
33	20	0
33	21	0
33	22	0
33	23	0
33	24	0
33	25	0
33	26	0
33	27	0
33	28	0
33	29	0
33	30	0
33	31	0
33	33	0
33	34	0
33	35	0
33	36	0
33	37	0
33	38	0
33	39	0
33	40	0
33	41	0
33	42	0
33	43	0
33	44	0
33	45	0
33	46	0
33	47	0
33	48	0
33	49	0
33	50	0
34	1	0
34	2	0
34	3	0
34	4	0
34	5	0
34	6	0
34	7	0
34	8	0
34	9	0
34	10	0
34	11	0
34	12	0
34	13	0
34	14	0
34	15	0
34	16	0
34	17	0
34	18	0
34	19	0
34	20	0
34	21	0
34	22	0
34	23	0
34	24	0
34	25	0
34	26	0
34	27	0
34	28	0
34	29	0
34	30	0
34	32	0
34	33	0
34	34	0
34	35	0
34	36	0
34	37	0
34	38	0
34	39	0
34	40	0
34	41	0
34	42	0
34	43	0
34	44	0
34	45	0
34	46	0
34	47	0
34	48	0
34	49	0
34	50	0
35	1	0
35	2	0
35	3	0
35	4	0
35	5	0
35	6	0
35	7	0
35	8	0
35	9	0
35	10	0
35	11	0
35	12	0
35	13	0
35	14	0
35	15	0
35	16	0
35	17	0
35	18	0
35	19	0
35	20	0
35	21	0
35	22	0
35	23	0
35	24	0
35	25	0
35	26	0
35	27	0
35	29	0
35	30	0
35	31	0
35	32	0
35	33	0
35	34	0
35	35	0
35	36	0
35	37	0
35	38	0
35	39	0
35	40	0
35	41	0
35	42	0
35	43	0
35	46	0
35	47	0
35	48	0
35	49	0
35	50	0
36	2	0
36	3	0
36	4	0
36	5	0
36	6	0
36	7	0
36	8	0
36	9	0
36	10	0
36	11	0
36	12	0
36	13	0
36	14	0
36	15	0
36	16	0
36	17	0
36	18	0
36	19	0
36	20	0
36	21	0
36	22	0
36	23	0
36	24	0
36	25	0
36	26	0
36	27	0
36	28	0
36	29	0
36	30	0
36	31	0
36	32	0
36	33	0
36	34	0
36	35	0
36	36	0
36	37	0
36	38	0
36	39	0
36	40	0
36	41	0
36	42	0
36	43	0
36	44	0
36	45	0
36	46	0
36	47	0
36	48	0
36	49	0
36	50	0
37	1	0
37	2	0
37	3	0
37	4	0
37	5	0
37	6	0
37	7	0
37	8	0
37	9	0
37	10	0
37	11	0
37	12	0
37	13	0
37	14	0
37	15	0
37	16	0
37	17	0
37	18	0
37	19	0
37	20	0
37	21	0
37	22	0
37	23	0
37	24	0
37	25	0
37	26	0
37	27	0
37	28	0
37	29	0
37	30	0
37	31	0
37	32	0
37	34	0
37	35	0
37	36	0
37	37	0
37	39	0
37	41	0
37	42	0
37	43	0
37	44	0
37	45	0
37	46	0
37	47	0
37	49	0
37	50	0
38	1	0
38	2	0
38	3	0
38	4	0
38	5	0
38	6	0
38	7	0
38	8	0
38	9	0
38	10	0
38	11	0
38	12	0
38	13	0
38	14	0
38	15	0
38	16	0
38	17	0
38	18	0
38	19	0
38	20	0
38	21	0
38	22	0
38	23	0
38	24	0
38	25	0
38	27	0
38	29	0
38	30	0
38	31	0
38	32	0
38	33	0
38	34	0
38	35	0
38	36	0
38	37	0
38	38	0
38	39	0
38	40	0
38	41	0
38	42	0
38	43	0
38	45	0
38	46	0
38	47	0
38	48	0
38	49	0
38	50	0
39	1	0
39	2	0
39	4	0
39	5	0
39	6	0
39	7	0
39	8	0
39	9	0
39	10	0
39	11	0
39	12	0
39	13	0
39	14	0
39	15	0
39	16	0
39	17	0
39	18	0
39	19	0
39	20	0
39	21	0
39	22	0
39	23	0
39	24	0
39	25	0
39	26	0
39	27	0
39	28	0
39	29	0
39	30	0
39	31	0
39	32	0
39	33	0
39	34	0
39	35	0
39	36	0
39	37	0
39	38	0
39	39	0
39	40	0
39	41	0
39	42	0
39	43	0
39	44	0
39	45	0
39	46	0
39	47	0
39	48	0
39	49	0
39	50	0
40	1	0
40	2	0
40	3	0
40	4	0
40	5	0
40	6	0
40	7	0
40	8	0
40	9	0
40	10	0
40	11	0
40	12	0
40	13	0
40	14	0
40	15	0
40	16	0
40	17	0
40	18	0
40	19	0
40	20	0
40	21	0
40	22	0
40	23	0
40	24	0
40	25	0
40	26	0
40	27	0
40	28	0
40	29	0
40	30	0
40	32	0
40	33	0
40	34	0
40	35	0
40	36	0
40	37	0
40	38	0
40	39	0
40	40	0
40	41	0
40	42	0
40	43	0
40	44	0
40	45	0
40	46	0
40	47	0
40	48	0
40	49	0
40	50	0
41	1	0
41	2	0
41	3	0
41	4	0
41	5	0
41	6	0
41	7	0
41	8	0
41	9	0
41	10	0
41	11	0
41	12	0
41	13	0
41	14	0
41	15	0
41	16	0
41	17	0
41	18	0
41	19	0
41	20	0
41	21	0
41	22	0
41	23	0
41	24	0
41	25	0
41	26	0
41	27	0
41	28	0
41	29	0
41	30	0
41	31	0
41	32	0
41	33	0
41	34	0
41	35	0
41	36	0
41	37	0
41	39	0
41	40	0
41	41	0
41	42	0
41	43	0
41	44	0
41	45	0
41	46	0
41	47	0
41	48	0
41	49	0
41	50	0
42	1	0
42	2	0
42	3	0
42	4	0
42	5	0
42	6	0
42	7	0
42	8	0
42	9	0
42	10	0
42	11	0
42	12	0
42	13	0
42	14	0
42	15	0
42	16	0
42	17	0
42	18	0
42	19	0
42	20	0
42	21	0
42	22	0
42	23	0
42	24	0
42	25	0
42	26	0
42	27	0
42	28	0
42	29	0
42	30	0
42	32	0
42	33	0
[truncated: 3,803 more rows]
