# Supplementary material for: Comprehensive inventory of true flies (Diptera) at a tropical site
Source: Commun Biol. 2018 Mar 22;1:21. doi: 10.1038/s42003-018-0022-x (PMC6123690; doi:10.1038/s42003-018-0022-x)
Supplement: Supplementary file 4 — Supplementary Data 3(XLSX 14 kb) [file 42003_2018_22_MOESM4_ESM.xlsx]

## Sheet: Sheet1
Mt1	Mt2
1104	20
983	19
875	19
334	17
311	16
294	14
280	13
229	11
142	9
122	6
95	6
92	5
89	5
88	5
87	4
83	4
82	4
81	4
78	4
71	4
71	4
66	3
65	3
61	3
59	3
57	3
56	3
56	3
50	2
50	2
49	2
46	2
46	2
43	2
41	2
41	2
41	2
40	2
39	2
38	2
38	2
37	2
36	2
36	2
34	2
34	2
34	2
33	2
32	1
32	1
30	1
30	1
30	1
29	1
29	1
29	1
28	1
28	1
27	1
27	1
27	1
26	1
26	1
26	1
25	1
25	1
25	1
24	1
24	1
24	1
24	1
23	1
23	1
22	1
22	1
21	1
21	1
21	1
21	1
21	1
20	1
20	1
20	1
20	1
19	1
19	1
18	1
18	1
18	1
18	1
17	1
17	1
17	1
17	1
17	1
17	1
17	1
16	1
16	1
15	1
15	1
15	1
15	1
15	1
15	1
14	1
14	1
14	1
14	1
14	1
13	1
13	1
13	1
13	1
13	1
13	1
13	1
12	1
12	1
12	1
12	1
12	1
12	0
12	0
11	0
11	0
11	0
11	0
11	0
11	0
11	0
11	0
11	0
11	0
11	0
10	0
10	0
10	0
10	0
10	0
9	0
9	0
9	0
9	0
9	0
9	0
9	0
9	0
9	0
9	0
9	0
9	0
9	0
8	0
8	0
8	0
8	0
8	0
8	0
8	0
8	0
8	0
8	0
8	0
8	0
8	0
8	0
8	0
7	0
7	0
7	0
7	0
7	0
7	0
7	0
7	0
7	0
7	0
7	0
7	0
7	0
7	0
7	0
7	0
7	0
7	0
7	0
7	0
7	0
7	0
7	0
6	0
6	0
6	0
6	0
6	0
6	0
6	0
6	0
6	0
6	0
6	0
6	0
6	0
6	0
6	0
6	0
6	0
6	0
6	0
6	0
6	0
6	0
6	0
6	0
6	0
5	0
5	0
5	0
5	0
5	0
5	0
5	0
5	0
5	0
5	0
5	0
5	0
5	0
5	0
5	0
5	0
5	0
5	0
5	0
5	0
5	0
5	0
5	0
5	0
5	0
5	0
5	0
5	0
5	0
5	0
5	0
5	0
5	0
4	0
4	0
4	0
4	0
4	0
4	0
4	0
4	0
4	0
4	0
4	0
4	0
4	0
4	0
4	0
4	0
4	0
4	0
4	0
4	0
4	0
4	0
4	0
4	0
4	0
4	0
4	0
4	0
4	0
4	0
4	0
4	0
4	0
4	0
4	0
4	0
4	0
3	0
3	0
3	0
3	0
3	0
3	0
3	0
3	0
3	0
3	0
3	0
3	0
3	0
3	0
3	0
3	0
3	0
3	0
3	0
3	0
3	0
3	0
3	0
3	0
3	0
3	0
3	0
3	0
3	0
3	0
3	0
3	0
3	0
3	0
3	0
3	0
2	0
2	0
2	0
2	0
2	0
2	0
2	0
2	0
2	0
2	0
2	0
2	0
2	0
2	0
2	0
2	0
2	0
2	0
2	0
2	0
2	0
2	0
2	0
2	0
2	0
2	0
2	0
2	0
2	0
2	0
2	0
2	0
2	0
2	0
2	0
2	0
2	0
2	0
2	0
2	0
2	0
2	0
2	0
2	0
2	0
2	0
2	0
2	0
2	0
2	0
2	0
2	0
2	0
2	0
2	0
2	0
2	0
2	0
2	0
2	0
2	0
2	0
2	0
2	0
2	0
2	0
2	0
2	0
2	0
2	0
2	0
2	0
2	0
2	0
2	0
2	0
2	0
2	0
2	0
2	0
2	0
2	0
2	0
2	0
2	0
2	0
2	0
2	0
2	0
2	0
2	0
2	0
2	0
2	0
2	0
2	0
2	0
2	0
2	0
2	0
1	0
1	0
1	0
1	0
1	0
1	0
1	0
1	0
1	0
1	0
1	0
1	0
1	0
1	0
1	0
1	0
1	0
1	0
1	0
1	0
1	0
1	0
1	0
1	0
1	0
1	0
1	0
1	0
1	0
1	0
1	0
1	0
1	0
1	0
1	0
1	0
1	0
1	0
1	0
1	0
1	0
1	0
1	0
1	0
1	0
1	0
1	0
1	0
1	0
1	0
1	0
1	0
1	0
1	0
1	0
1	0
1	0
1	0
1	0
1	0
1	0
1	0
1	0
1	0
1	0
1	0
1	0
1	0
1	0
1	0
1	0
1	0
1	0
1	0
1	0
1	0
1	0
1	0
1	0
1	0
1	0
1	0
1	0
1	0
1	0
1	0
1	0
1	0
1	0
1	0
1	0
1	0
1	0
1	0
1	0
1	0
1	0
1	0
1	0
1	0
1	0
1	0
1	0
1	0
1	0
1	0
1	0
1	0
1	0
1	0
1	0
1	0
1	0
1	0
1	0
1	0
1	0
1	0
1	0
1	0
1	0
1	0
1	0
1	0
1	0
1	0
1	0
1	0
1	0
1	0
1	0
1	0
1	0
1	0
1	0
1	0
1	0
1	0
1	0
1	0
1	0
1	0
1	0
1	0
1	0
1	0
1	0
1	0
1	0
1	0
1	0
1	0
1	0
1	0
1	0
1	0
1	0
1	0
1	0
1	0
1	0
1	0
1	0
1	0
1	0
1	0
1	0
1	0
